# Supplementary material for: A genetic selection for Mycobacterium smegmatis mutants tolerant to killing by sodium citrate defines a combined role for cation homeostasis and osmotic stress in cell death
Source: mSphere. 2023 Sep 8;8(5):e00358-23. doi: 10.1128/msphere.00358-23 (PMC10597346; doi:10.1128/msphere.00358-23)
Supplement: Table S1 — RNAseq data tables showing gene expression of M. smegmatis treated with sodium citrate, including lists of genes that are significantly differentially expressed. [file msphere.00358-23-s0002.xlsx]

## Sheet: Table S1
Table S1. RNAseq analysis of gene expression following treatment with 100 mM MOPS or 100 mM citrate. Genes that are differentially regulated > 2-fold with a False Discovery Rate of <0.05 are highlighted in the accompanying worksheets.
	Counts per million (CPM)				Citrate/MOPS
Gene	MOPS_A	MOPS_B	Citrate_A	Citrate_B	Fold change (log2)	Average CPM (log2)	PValue	FDR
MSMEG_0001	199.673	218.179	209.001	212.098	0.0110957	7.84916	0.927574	0.964101
MSMEG_0002	113.044	114.253	127.096	127.287	0.162406	6.99159	0.174436	0.315782
MSMEG_0003	50.0303	46.0364	59.6849	60.9394	0.328573	5.7085	0.0139374	0.044973
MSMEG_0004	20.9579	16.404	23.6717	18.6329	0.181114	4.19224	0.261445	0.421705
MSMEG_0005	644.518	739.257	683.758	654.249	-0.0485391	9.52358	0.739698	0.842535
MSMEG_0006	520.785	489.596	554.51	574.478	0.160139	9.13708	0.223413	0.375763
MSMEG_0007	128.294	119.529	121.366	125.871	-0.00336549	6.95045	0.979019	0.989779
MSMEG_0009	26.9179	32.7081	17.9936	20.2187	-0.642188	4.5555	0.0134991	0.0437833
MSMEG_0011	16.4529	30.0574	35.3132	34.4058	0.582666	4.78311	0.00503279	0.0199315
MSMEG_0012	6.40768	6.5016	19.7826	18.0383	1.5505	3.58988	1.05168e-23	5.16721e-22
MSMEG_0014	11.7521	11.4778	97.7723	99.3096	3.0846	5.63277	1.90424e-121	1.33064e-118
MSMEG_0015	13.7108	14.7286	43.6877	43.8356	1.6209	4.75495	1.33895e-35	9.35628e-34
MSMEG_0016	1.39906	1.25031	15.9972	14.6685	3.53269	3.16402	7.27282e-62	8.47014e-60
MSMEG_0017	4.75679	4.30106	52.7105	47.6018	3.47031	4.57248	2.49217e-122	2.23903e-119
MSMEG_0018	7.89068	7.90195	97.902	87.8693	3.55576	5.4295	4.86601e-140	1.53012e-136
MSMEG_0019	96.9827	89.347	919.127	887.755	3.27766	8.81207	1.43945e-130	1.81054e-127
MSMEG_0020	39.6213	29.6073	242.11	238.547	2.79631	6.94208	3.86125e-73	6.93811e-71
MSMEG_0021	2.63023	2.97573	22.9458	26.0238	3.1228	3.84187	4.61601e-58	5.18395e-56
MSMEG_0022	42.2795	38.1344	240.036	240.246	2.57859	7.03776	1.4729e-78	3.19416e-76
MSMEG_0023	49.2188	46.4365	82.5011	73.1725	0.70285	5.96383	5.03944e-07	6.37687e-06
MSMEG_0024	429.846	492.296	566.851	569.579	0.301412	9.26627	0.0340621	0.0917022
MSMEG_0025	37.5787	41.7353	49.4436	51.9061	0.353308	5.85397	0.0152006	0.0484524
MSMEG_0026	47.8198	63.5657	70.367	73.1442	0.365061	6.2964	0.0172872	0.0535564
MSMEG_0027	69.5331	60.4399	54.0068	51.1415	-0.305403	5.66323	0.0240292	0.0690676
MSMEG_0028	247.102	212.177	238.169	238.604	0.0540369	7.83622	0.646455	0.777543
MSMEG_0029	76.5005	81.4201	81.0232	78.6945	0.0162578	6.36162	0.899721	0.947248
MSMEG_0030	140.661	134.433	139.93	140.653	0.028552	7.32029	0.80728	0.891776
MSMEG_0031	151.91	142.26	174.673	154.444	0.162098	7.15179	0.194762	0.341709
MSMEG_0032	91.3305	73.5431	100.495	100.612	0.286928	6.37364	0.0291159	0.0809863
MSMEG_0033	163.354	151.562	163.032	162.458	0.0477229	7.48766	0.680794	0.801991
MSMEG_0034	79.0467	78.1693	77.8341	72.9743	-0.0599089	6.2824	0.630189	0.767471
MSMEG_0035	355.752	352.287	318.259	344.37	-0.09565	8.50378	0.450685	0.614029
MSMEG_0039	3.77745	3.77593	3.68169	3.34147	-0.103242	1.98198	0.544488	0.697471
MSMEG_0042	28.0371	31.0577	27.1201	25.0044	-0.181184	4.70728	0.15799	0.293827
MSMEG_0043	45.5533	43.9108	56.0551	53.1803	0.288302	5.53487	0.0134807	0.0437463
MSMEG_0044	100.676	93.173	103.269	98.2336	0.0560481	6.53823	0.639553	0.77245
MSMEG_0045	66.9029	57.8143	78.7675	78.3263	0.333308	6.08157	0.00632058	0.0240182
MSMEG_0046	54.1995	44.0109	52.8142	50.0088	0.0668853	5.57634	0.606027	0.749667
MSMEG_0047	109.518	107.852	82.6048	89.087	-0.340391	6.62533	0.0100147	0.0346821
MSMEG_0048	34.2769	34.4835	27.0164	26.307	-0.366705	4.90177	0.0124382	0.0410841
MSMEG_0049	52.1848	48.462	50.0918	49.5274	-0.0145429	5.67481	0.902557	0.947792
MSMEG_0050	39.5374	34.0084	43.8433	41.0888	0.208004	4.97038	0.25497	0.413571
MSMEG_0051	7.75078	6.5016	11.1747	10.0527	0.576685	3.37488	0.00145872	0.0072636
MSMEG_0052	53.472	53.9633	57.17	50.0937	-0.00205107	5.71542	0.98699	0.993626
MSMEG_0053	132.966	145.361	130.363	125.617	-0.12081	7.18513	0.326184	0.495022
MSMEG_0054	23.5881	26.8816	18.0714	18.7462	-0.455771	4.352	0.000849446	0.0046373
MSMEG_0055	40.4607	38.1094	39.1504	39.0499	-0.00661216	5.05766	0.960866	0.980669
MSMEG_0056	12.3677	13.4283	11.4859	13.0261	-0.0750439	3.69128	0.622611	0.761198
MSMEG_0057	53.472	59.8898	63.6	63.2897	0.162331	6.02283	0.175052	0.31627
MSMEG_0058	11.4443	8.60212	11.0451	10.1377	0.0828842	3.42603	0.585296	0.734716
MSMEG_0059	106.216	93.6981	108.325	112.704	0.144985	6.66492	0.241831	0.398552
MSMEG_0060	95.8354	75.4436	100.521	102.113	0.242846	6.39455	0.0703573	0.16026
MSMEG_0061	160.164	133.533	169.073	180.241	0.250308	7.22678	0.0605409	0.142814
MSMEG_0062	120.823	111.603	139.593	132.526	0.227626	6.92873	0.054202	0.130754
MSMEG_0063	54.1155	62.9405	53.3327	56.8899	-0.0871665	5.91212	0.537692	0.691381
MSMEG_0064	117.745	108.627	131.659	128.93	0.203208	6.98091	0.0931774	0.197452
MSMEG_0065	109.686	94.2733	106.562	105.794	0.0583607	6.66278	0.691328	0.808736
MSMEG_0066	254.908	199.949	235.265	226.116	0.0206977	7.5128	0.875354	0.933068
MSMEG_0067	194.805	201.9	188.492	197.911	-0.0380212	7.50889	0.738542	0.842302
MSMEG_0068	99.0812	84.3708	114.366	111.345	0.299332	6.6553	0.017722	0.0546073
MSMEG_0069	209.635	215.853	213.901	213.033	0.0048853	7.60065	0.976646	0.98907
MSMEG_0070	44.0983	43.6858	58.7516	62.157	0.461769	5.77066	0.000110562	0.000786564
MSMEG_0071	240.05	220.504	314.759	325.369	0.475023	8.14275	0.000127374	0.000887101
MSMEG_0074	6.63153	6.42659	13.923	13.5075	1.0712	3.49516	3.06525e-15	9.59073e-14
MSMEG_0075	19.4469	16.029	23.8273	27.2132	0.525461	4.46217	0.000147905	0.00100696
MSMEG_0076	144.075	136.834	129.533	129.185	-0.118657	6.97525	0.320513	0.488538
MSMEG_0077	25.6587	26.3565	25.2274	26.7034	-0.00268492	4.83228	0.984104	0.992934
MSMEG_0078	39.3695	46.9616	41.0431	43.7223	-0.0269375	5.37691	0.85585	0.922129
MSMEG_0079	17.4602	17.6794	20.0419	20.8983	0.220034	4.32285	0.073595	0.165655
MSMEG_0080	20.3423	21.7054	21.2346	24.2115	0.111053	4.32561	0.384039	0.551044
MSMEG_0081	16.5648	16.379	15.3231	15.0366	-0.117691	3.68946	0.479769	0.640336
MSMEG_0082	50.1702	41.9604	50.7918	51.7645	0.155152	5.61015	0.219701	0.371894
MSMEG_0083	78.0674	87.5716	79.1564	84.0465	-0.0216661	6.53535	0.860263	0.925444
MSMEG_0084	10.0452	10.2275	8.63383	8.80676	-0.217302	3.14429	0.193313	0.340248
MSMEG_0085	47.6239	42.8606	38.0355	38.2853	-0.245243	5.18193	0.0450511	0.113358
MSMEG_0086	16.4529	15.1787	9.67093	9.37311	-0.730836	3.58538	4.93839e-08	7.66853e-07
MSMEG_0087	18.4116	17.5793	12.6785	11.5252	-0.571344	3.79953	8.64875e-05	0.000628135
MSMEG_0088	25.1271	24.231	13.4563	12.2615	-0.939754	3.99799	1.64234e-08	2.77653e-07
MSMEG_0089	10.1012	9.90244	6.50778	6.42808	-0.628216	2.99158	8.31919e-06	7.82053e-05
MSMEG_0090	34.3888	30.3325	38.6059	33.3581	0.153924	4.9997	0.245944	0.403428
MSMEG_0091	69.8689	87.8717	68.1373	69.5762	-0.19627	6.45605	0.141136	0.269871
MSMEG_0092	131.903	134.383	93.598	90.3046	-0.533992	6.67778	6.76617e-06	6.51645e-05
MSMEG_0093	109.126	131.557	109.751	103.246	-0.176442	6.74573	0.185072	0.329634
MSMEG_0094	5.76412	6.20153	5.49661	6.14491	-0.0424704	3.04021	0.771375	0.867281
MSMEG_0095	62.4819	63.6407	62.537	65.0171	0.0161555	6.38221	0.891073	0.942475
MSMEG_0096	206.921	192.648	202.778	215.383	0.0656363	7.73729	0.598628	0.744467
MSMEG_0097	86.6016	73.6932	77.186	79.9121	-0.0288753	6.29355	0.837823	0.912077
MSMEG_0098	27.2816	25.2562	32.1759	30.9511	0.265447	4.75938	0.0306858	0.0844998
MSMEG_0099	4.39304	3.47586	5.91145	5.29538	0.512396	2.37476	0.0409228	0.105089
MSMEG_0100	41.7479	34.2835	39.0208	38.5968	0.0305002	5.27532	0.814472	0.895854
MSMEG_0101	29.4082	38.1844	42.521	37.9172	0.250556	5.19333	0.13022	0.25386
MSMEG_0102	60.0755	57.3642	56.0032	61.7322	0.00354925	6.04576	0.976956	0.989225
MSMEG_0103	9.87734	8.25204	10.008	9.48638	0.107411	3.04185	0.444882	0.60876
MSMEG_0104	13.5429	12.353	12.0563	12.5164	-0.075031	3.50853	0.565262	0.715619
MSMEG_0105	12.2557	10.3275	9.8265	9.0333	-0.257386	3.18827	0.071271	0.161729
MSMEG_0106	9.03791	7.52686	6.87077	6.62631	-0.292869	2.96445	0.0610098	0.143704
MSMEG_0107	103.055	98.8244	79.6491	76.6839	-0.368724	6.37709	0.00169969	0.0082607
MSMEG_0108	117.857	103.376	117.477	116.272	0.0795786	6.76945	0.52192	0.677254
MSMEG_0109	172.56	147.136	163.006	176.163	0.0853963	7.33989	0.484574	0.644834
MSMEG_0110	219.316	201.925	187.092	193.267	-0.147239	7.64363	0.214195	0.365134
MSMEG_0111	32.4301	28.8321	26.6534	28.2326	-0.158222	4.77626	0.201352	0.350001
MSMEG_0112	7.61087	7.65189	23.205	21.3797	1.5464	4.02331	1.46664e-26	8.16259e-25
MSMEG_0113	31.5907	24.356	58.8812	56.1537	1.04089	5.51325	1.1642e-12	3.03804e-11
MSMEG_0114	66.3433	46.6865	66.8668	73.3991	0.311923	6.3054	0.0426147	0.108312
MSMEG_0115	18.2717	14.0535	17.6825	18.9444	0.181626	4.35415	0.204972	0.354431
MSMEG_0116	40.5167	28.7071	39.306	41.9666	0.232315	5.33909	0.124034	0.245994
MSMEG_0117	9.06589	9.87744	9.72279	9.34479	0.00868474	3.14513	0.947182	0.973656
MSMEG_0118	42.3355	48.812	40.1875	42.7312	-0.136996	5.60903	0.323195	0.49203
MSMEG_0119	29.5201	36.9341	28.3128	31.8006	-0.145345	5.16403	0.416656	0.582429
MSMEG_0120	47.0083	56.689	46.3323	43.8356	-0.20198	5.62437	0.148278	0.280711
MSMEG_0121	22.7767	20.23	25.3052	21.493	0.123299	4.58975	0.349859	0.516858
MSMEG_0122	2.46234	2.15053	2.12605	2.03886	-0.143556	1.07038	0.508781	0.6655
MSMEG_0124	8.73012	9.3273	7.36339	6.56967	-0.373392	2.9281	0.00891194	0.0313639
MSMEG_0125	4.08525	4.15102	2.33347	2.97334	-0.637747	1.73583	0.000862901	0.00468634
MSMEG_0126	15.4456	13.9534	16.8788	15.8861	0.157592	3.90217	0.235713	0.390929
MSMEG_0127	27.6174	23.8809	36.5317	34.1793	0.45835	4.82315	0.000289227	0.00181532
MSMEG_0128	8.92599	9.60237	8.71162	8.04218	-0.145246	3.10265	0.311621	0.478346
MSMEG_0129	79.9421	92.2728	72.519	78.6095	-0.188759	6.44797	0.146802	0.278587
MSMEG_0130	22.7207	24.156	14.5971	14.1588	-0.705027	4.19225	5.32913e-08	8.19435e-07
MSMEG_0131	95.3597	99.8496	34.4057	34.3492	-1.50547	5.936	5.90922e-35	4.03946e-33
MSMEG_0132	148.356	144.536	93.8573	90.1347	-0.670638	6.71848	5.53458e-07	6.87885e-06
MSMEG_0133	63.853	53.8133	34.8983	33.8395	-0.775079	5.45664	1.11932e-07	1.62199e-06
MSMEG_0134	150.986	136.184	75.9933	75.4096	-0.923366	6.64853	2.65431e-13	7.41908e-12
MSMEG_0135	105.461	95.7486	57.2996	55.8988	-0.829615	6.16526	3.0446e-11	7.11802e-10
MSMEG_0136	175.638	147.486	100.728	96.5345	-0.711765	6.86398	6.00497e-08	9.16632e-07
MSMEG_0137	191.699	172.092	106.38	107.635	-0.765303	7.00862	4.91235e-10	9.71502e-09
MSMEG_0138	164.613	135.658	82.7604	80.8183	-0.876049	6.6567	1.27433e-11	3.05887e-10
MSMEG_0139	223.401	182.82	127.796	112.93	-0.754621	7.08168	1.20358e-08	2.07379e-07
MSMEG_0140	43.1469	41.2102	34.302	30.1015	-0.388747	5.20252	0.00244486	0.0111661
MSMEG_0141	32.3462	25.2562	22.6346	21.3514	-0.388083	4.68151	0.0149475	0.0477423
MSMEG_0142	13.319	11.4778	10.1636	10.6757	-0.249764	3.53141	0.0697398	0.159257
MSMEG_0143	32.0664	28.207	24.1903	22.8806	-0.356003	4.77342	0.0156844	0.0496923
MSMEG_0144	8.42232	6.9017	9.10053	8.75012	0.223165	3.15978	0.124194	0.246156
MSMEG_0145	7.07923	5.77643	6.30037	6.48472	-0.00550889	2.52234	0.972674	0.988213
MSMEG_0146	70.0928	74.2683	81.6195	74.7583	0.115364	6.30308	0.352453	0.519473
MSMEG_0147	16.6488	18.3045	15.4268	16.679	-0.123766	4.08909	0.347856	0.515473
MSMEG_0148	5.56825	4.90121	3.86319	4.64408	-0.299789	2.15953	0.0767246	0.171228
MSMEG_0149	3.66553	3.42585	2.9298	3.08661	-0.236448	1.5304	0.189357	0.335044
MSMEG_0150	21.8533	15.0037	16.775	14.8384	-0.21918	3.68477	0.18455	0.328885
MSMEG_0151	2.57427	3.32582	2.69645	2.46363	-0.19669	1.34306	0.317805	0.485587
MSMEG_0152	9.6535	13.7534	10.708	11.1854	-0.09918	3.5547	0.544115	0.697471
MSMEG_0153	13.2351	12.7031	14.1823	13.9889	0.11964	3.73519	0.352543	0.519481
MSMEG_0154	20.6221	20.5551	14.3379	13.8473	-0.546492	4.09011	8.29643e-06	7.81082e-05
MSMEG_0155	10.7727	12.5031	18.7455	18.548	0.678569	3.94256	1.00495e-06	1.1704e-05
MSMEG_0156	7.07923	7.92696	8.06343	7.75901	0.0752106	2.95433	0.603853	0.747713
MSMEG_0157	16.0612	14.2035	12.6785	12.3181	-0.274525	3.78194	0.0369095	0.0972857
MSMEG_0158	74.3459	66.1413	52.3734	51.3963	-0.436745	5.77267	0.000463078	0.0027704
MSMEG_0159	3.74947	4.52612	2.3594	2.83175	-0.677616	1.82125	0.000795332	0.00439916
MSMEG_0160	5.17651	4.12602	4.40766	3.36979	-0.252354	2.01448	0.207004	0.356965
MSMEG_0161	23.812	22.8056	17.1899	19.4825	-0.346553	4.17477	0.0100774	0.0348531
MSMEG_0164	2.65821	2.57564	1.73714	1.58578	-0.65188	1.05695	0.00266373	0.0119233
MSMEG_0165	72.5831	93.5231	55.4847	55.5307	-0.581666	6.0122	3.48781e-05	0.00028561
MSMEG_0166	538.441	523.329	413.128	411.057	-0.365421	8.49576	0.00630883	0.0240026
MSMEG_0167	38.0823	31.1077	22.8421	22.1443	-0.620123	4.60172	4.0314e-06	4.08927e-05
MSMEG_0168	10.353	8.5021	7.36339	6.48472	-0.441629	2.64195	0.00377	0.0156913
MSMEG_0169	6.29576	6.12651	3.37057	2.91671	-0.97931	2.16296	2.20069e-07	3.06197e-06
MSMEG_0170	15.7814	17.1042	11.9525	10.9872	-0.51941	3.71135	0.000134512	0.000927574
MSMEG_0171	25.5468	29.1822	32.3056	40.6923	0.414492	5.61262	0.00511584	0.0201589
MSMEG_0172	139.122	183.17	169.747	181.062	0.122099	7.85519	0.39649	0.563636
MSMEG_0173	2.40638	2.75068	3.24093	3.31315	0.342205	1.96627	0.0772005	0.172046
MSMEG_0174	15.6415	20.4801	20.5605	22.739	0.259543	4.4134	0.0777155	0.172704
MSMEG_0175	6.46364	6.77667	6.76706	6.25818	-0.0233621	2.67487	0.870948	0.931054
MSMEG_0178	5.40036	4.12602	3.88911	3.8795	-0.289717	2.0212	0.0986449	0.206586
MSMEG_0179	13.0952	11.6029	10.7599	11.0438	-0.178842	3.5661	0.200138	0.348661
MSMEG_0180	12.8713	15.4788	9.0746	7.81564	-0.74699	3.44006	3.28195e-07	4.4009e-06
MSMEG_0181	4.64487	4.75117	4.74472	4.72903	0.0116024	2.64978	0.95057	0.975581
MSMEG_0182	8.898	9.67739	9.80057	9.62796	0.0637739	3.29833	0.624494	0.762463
MSMEG_0183	4.95266	4.8762	4.69286	4.8423	-0.0439217	2.18309	0.77736	0.870443
MSMEG_0184	20.9579	20.28	21.7013	20.247	0.0252453	4.40586	0.839906	0.913345
MSMEG_0185	9.03791	8.75216	9.04867	10.081	0.104133	4.33078	0.479034	0.639764
MSMEG_0186	3.63755	6.70165	3.81133	3.99277	-0.410986	3.05656	0.0711944	0.161729
MSMEG_0187	56.2981	53.4882	41.9506	38.3703	-0.450417	5.48551	0.000244918	0.00156534
MSMEG_0188	50.2262	41.7603	32.4871	30.8095	-0.538627	5.15267	0.000116236	0.000820433
MSMEG_0189	3.52562	3.6509	3.60391	3.2282	-0.0698733	1.71173	0.70511	0.817687
MSMEG_0190	4.86872	5.75142	4.95214	3.7096	-0.292843	2.13271	0.151875	0.285372
MSMEG_0191	5.68017	6.25154	5.02992	5.01221	-0.249877	2.42176	0.132812	0.257875
MSMEG_0192	4.75679	5.07625	5.23734	6.11659	0.204261	2.55007	0.201237	0.349897
MSMEG_0193	31.0311	30.3575	46.099	46.4974	0.593007	5.86752	3.55162e-06	3.6595e-05
MSMEG_0194	201.184	271.017	300.162	329.078	0.414061	8.55741	0.00681841	0.0255802
MSMEG_0195	9.82138	13.0532	13.6638	14.272	0.285555	4.04505	0.0532782	0.128921
MSMEG_0196	4.42102	5.35132	5.18549	6.14491	0.20818	2.59395	0.207771	0.357797
MSMEG_0198	2.74215	2.75068	1.94456	2.63353	-0.266942	1.49947	0.235886	0.391009
MSMEG_0200	12.6475	14.2535	8.68569	9.08993	-0.59906	3.42828	2.20959e-05	0.00018932
MSMEG_0201	18.9992	16.9542	15.1935	16.056	-0.201758	4.24432	0.115913	0.234173
MSMEG_0202	15.5855	15.8539	17.2158	17.302	0.134592	4.22996	0.339945	0.508785
MSMEG_0203	128.35	167.566	134.512	132.045	-0.150895	7.29012	0.337314	0.505811
MSMEG_0204	2.79811	2.77568	2.07419	2.20877	-0.380605	1.22086	0.0503899	0.123597
MSMEG_0206	154.176	155.588	175.529	161.07	0.119914	7.25973	0.302255	0.468251
MSMEG_0207	3.72149	4.57613	4.09653	3.65296	-0.0998239	2.20706	0.639809	0.772524
MSMEG_0208	25.4349	22.4305	23.6717	24.1265	-0.0013515	4.44819	0.991295	0.995129
MSMEG_0209	5.84806	6.8767	5.62625	6.11659	-0.1194	2.78176	0.430027	0.595429
MSMEG_0210	47.8757	43.8608	43.7396	42.9577	-0.0812035	5.52878	0.529973	0.684106
MSMEG_0211	88.1406	77.6942	101.921	101.405	0.294253	6.53836	0.0202041	0.0604775
MSMEG_0212	12.8713	14.2285	14.4416	14.3287	0.085331	4.00157	0.504837	0.661441
MSMEG_0213	16.5928	16.5541	18.6159	19.7373	0.21011	4.19655	0.0984182	0.206386
MSMEG_0214	67.8263	63.1406	79.5454	77.2786	0.260154	6.12091	0.0274317	0.0770858
MSMEG_0215	73.9542	77.2441	87.4014	83.65	0.17796	6.32523	0.173683	0.314691
MSMEG_0216	163.074	146.486	120.225	121.057	-0.359382	7.04324	0.00246097	0.0112234
MSMEG_0217	16.2291	18.3295	13.949	14.6402	-0.274828	4.0389	0.0339065	0.0913615
MSMEG_0218	9.68148	7.37682	8.84125	8.04218	-0.0110575	3.06449	0.943088	0.972468
MSMEG_0219	121.97	116.679	102.284	92.7116	-0.29126	6.69048	0.0163877	0.0513513
MSMEG_0220	37.047	45.3362	41.6654	41.825	0.0186295	5.48983	0.888351	0.940577
MSMEG_0221	31.115	28.407	34.8724	36.9544	0.271299	5.35957	0.0361685	0.0960574
MSMEG_0222	26.0784	27.5318	31.9944	30.2431	0.215173	5.01218	0.0809988	0.177864
MSMEG_0223	5.31642	4.50111	6.09295	5.8051	0.280957	2.5263	0.0632985	0.148262
MSMEG_0224	57.5013	54.9135	59.9183	59.5801	0.0882821	6.00382	0.47975	0.640336
MSMEG_0225	361.069	327.106	475.198	492.527	0.491852	8.72088	6.61042e-05	0.00049374
MSMEG_0226	50.7578	70.8925	65.5964	69.7744	0.153626	6.35609	0.334754	0.503653
MSMEG_0227	32.598	39.0596	33.8094	34.5474	-0.0685838	5.45732	0.646647	0.777584
MSMEG_0228	33.1017	29.8074	31.5796	32.197	0.0201628	5.04938	0.872256	0.932136
MSMEG_0229	285.939	275.018	234.462	249.166	-0.214001	8.16148	0.0626854	0.1471
MSMEG_0230	144.467	167.516	61.0332	66.0648	-1.29572	6.59848	2.707e-21	1.13495e-19
MSMEG_0231	58.1728	75.0685	44.0248	44.1754	-0.595406	5.84385	0.00131381	0.00669574
MSMEG_0232	42.9231	44.3359	45.5026	40.9189	-0.0137415	5.40252	0.913365	0.954653
MSMEG_0233	328.778	342.084	334.956	326.36	-0.020686	8.53216	0.863694	0.926923
MSMEG_0234	405.531	420.429	575.459	601.181	0.510509	9.12549	0.000131466	0.00091056
MSMEG_0235	20.706	23.1557	22.3754	22.116	0.0198926	4.58383	0.873669	0.932532
MSMEG_0236	25.5188	24.456	27.7423	28.5441	0.171675	4.75975	0.194744	0.341709
MSMEG_0237	76.1647	90.9724	82.9418	72.408	-0.105587	6.03742	0.457884	0.620076
MSMEG_0238	42.4754	39.2847	39.8505	40.4091	-0.0264705	5.4845	0.826679	0.904055
MSMEG_0239	166.991	174.793	144.39	164.242	-0.14734	7.47716	0.225568	0.378536
MSMEG_0240	75.8009	79.0445	75.4229	79.4307	-9.73779e-05	6.13245	0.99934	0.999658
MSMEG_0241	216.714	273.918	200.108	203.405	-0.282158	8.23572	0.0286916	0.0801151
MSMEG_0242	181.738	338.283	99.4835	96.931	-1.40474	7.72616	5.67676e-11	1.29822e-09
MSMEG_0243	546.584	490.821	456.012	460.245	-0.17913	8.96715	0.179915	0.322361
MSMEG_0244	130.392	126.856	100.754	104.973	-0.322436	7.07438	0.0101292	0.0349821
MSMEG_0245	15.0818	14.1535	15.5565	13.734	0.00419691	3.95258	0.974193	0.988604
MSMEG_0246	64.5525	50.8125	55.4588	55.2192	-0.0593088	5.88442	0.657164	0.785572
MSMEG_0247	34.3049	33.5833	35.6502	37.8039	0.113572	5.20236	0.348885	0.516146
MSMEG_0248	36.9911	40.2099	44.3359	39.8994	0.125776	5.19533	0.321188	0.489329
MSMEG_0249	124.208	132.258	151.805	146.203	0.216541	7.01511	0.0865312	0.1869
MSMEG_0250	330.317	292.722	358.784	365.268	0.216822	8.34728	0.0681704	0.156755
MSMEG_0251	65.7277	62.7405	68.7336	71.5301	0.126767	6.19731	0.279755	0.443509
MSMEG_0252	99.361	111.578	111.203	111.005	0.0749114	6.90378	0.52924	0.683589
MSMEG_0253	23.5881	24.8311	24.0607	23.362	-0.0301449	4.54813	0.819578	0.899083
MSMEG_0254	24.0638	21.3053	24.6311	21.6346	0.0294602	4.45078	0.825629	0.90318
MSMEG_0255	407.489	427.28	422.462	447.899	0.0602022	8.89943	0.632457	0.769198
MSMEG_0256	11.3603	12.353	12.4711	12.8278	0.0921893	3.68567	0.47903	0.639764
MSMEG_0257	15.1378	15.0537	11.4081	10.9872	-0.43044	3.62567	0.000901761	0.00485131
MSMEG_0258	2.01464	2.37559	2.20383	1.89728	-0.0991066	1.08482	0.639342	0.77245
MSMEG_0259	9.14983	8.55211	7.80416	7.47583	-0.210993	2.91695	0.164726	0.303445
MSMEG_0260	13.4869	10.2775	11.0451	10.789	-0.120102	3.4798	0.460267	0.622464
MSMEG_0261	69.0854	78.1443	72.9857	71.1054	-0.0312959	6.25461	0.796687	0.884163
MSMEG_0262	17.5722	13.6784	16.6973	16.5941	0.0927354	4.16677	0.552215	0.704673
MSMEG_0263	14.0186	10.3526	13.4563	14.3853	0.193976	3.76665	0.206341	0.356211
MSMEG_0264	9.7934	9.22728	10.734	10.704	0.173315	3.34721	0.201715	0.350438
MSMEG_0265	538.385	353.762	375.04	365.721	-0.268189	8.1899	0.10011	0.20889
MSMEG_0266	949.988	805.574	577.248	549.134	-0.640205	9.30415	7.71137e-06	7.3258e-05
MSMEG_0267	1891.05	1822	1418.98	1432.02	-0.381134	10.5108	0.0333786	0.0901709
MSMEG_0268	237.588	205.051	259.974	246.957	0.195793	7.74745	0.0958958	0.201972
MSMEG_0269	14.6341	14.0035	32.15	31.3192	1.14826	4.57274	5.34106e-12	1.307e-10
MSMEG_0270	20.9579	18.3545	40.6024	41.1737	1.05721	4.91787	8.72888e-13	2.3261e-11
MSMEG_0271	2.966	2.55063	28.7535	27.8361	3.36083	3.85183	7.08118e-106	3.42566e-103
MSMEG_0272	0.643566	0.550136	10.7599	9.23152	4.06426	2.10654	4.74848e-69	7.65722e-67
MSMEG_0273	0.503661	0.475117	5.44476	6.17322	3.561	1.67932	3.60619e-23	1.67995e-21
MSMEG_0274	0.167887	0.575142	7.64859	6.99443	4.25185	1.77151	7.64102e-58	8.28524e-56
MSMEG_0275	0.447698	0.350086	10.9932	9.93946	4.71141	2.23126	3.35331e-93	1.10995e-90
MSMEG_0276	1.95868	1.72543	28.1313	23.7018	3.81491	3.60054	1.04437e-67	1.60197e-65
MSMEG_0277	30.6953	21.6303	45.0619	40.9189	0.717676	4.60806	1.12586e-05	0.000102468
MSMEG_0278	497.197	481.069	413.05	404.573	-0.258777	8.53402	0.0681273	0.156743
MSMEG_0279	186.075	210.477	312.374	310.842	0.652131	8.04669	4.4394e-07	5.72055e-06
MSMEG_0280	1844.96	1308.12	1274.28	1124.83	-0.394244	9.83651	0.0294933	0.08182
MSMEG_0281	7.91866	8.05199	6.87077	7.22097	-0.181364	2.85373	0.194789	0.341709
MSMEG_0282	10.8567	11.3778	9.04867	9.37311	-0.272236	3.59399	0.0389223	0.101234
MSMEG_0283	7.38702	6.17652	6.53371	7.02275	0.00097782	3.02054	0.99487	0.996784
MSMEG_0284	15.6135	15.5788	15.4787	15.2065	-0.023487	4.0903	0.849245	0.918628
MSMEG_0285	6.77144	8.00197	7.15597	7.19266	-0.044633	3.10273	0.753781	0.853842
MSMEG_0289	12.3677	7.82693	9.25609	7.84396	-0.236128	3.03816	0.2138	0.364969
MSMEG_0290	16.313	16.129	12.5229	13.5358	-0.316567	4.10906	0.0126177	0.041546
MSMEG_0291	4.449	3.92597	5.44476	5.55024	0.394671	2.42282	0.0123109	0.0407491
MSMEG_0293	6.12787	5.90146	6.17073	7.39088	0.17132	2.67217	0.251588	0.409899
MSMEG_0294	3.46966	2.55063	2.95573	3.17156	0.0295459	1.74028	0.888879	0.940946
MSMEG_0295	5.76412	6.17652	4.22617	4.30427	-0.486276	2.23194	0.00196975	0.00937049
MSMEG_0296	11.1925	8.05199	10.2932	9.31647	0.0305945	3.09128	0.852385	0.919972
MSMEG_0299	1.53896	2.75068	1.65936	2.12382	-0.194135	1.34009	0.437068	0.602129
MSMEG_0300	41.2162	36.0089	28.209	28.714	-0.439634	4.77574	0.00108302	0.00570139
MSMEG_0301	53.7518	45.1361	60.1516	56.182	0.235006	5.71216	0.064077	0.149712
MSMEG_0302	19.251	15.8789	20.7679	19.8506	0.210996	4.76571	0.112214	0.228682
MSMEG_0303	34.5287	69.3671	52.1141	54.6529	0.0387266	6.12763	0.863569	0.926923
MSMEG_0304	35.7879	35.1587	31.7611	36.7845	-0.050084	5.48295	0.688023	0.806732
MSMEG_0305	49.3028	46.5615	44.0766	43.5524	-0.129394	5.27355	0.327729	0.496431
MSMEG_0306	5.84806	6.97672	7.05226	6.31481	0.0585445	2.53654	0.719648	0.827437
MSMEG_0307	3.69351	5.12626	3.34464	3.62465	-0.345173	2.14436	0.0717592	0.162394
MSMEG_0308	5.7921	5.70141	4.56323	5.86173	-0.142943	2.67576	0.442388	0.606404
MSMEG_0309	78.7669	77.5191	61.3443	61.7039	-0.344927	6.02085	0.00298505	0.0130368
MSMEG_0311	82.3205	77.069	100.754	85.434	0.224458	6.45919	0.103719	0.214993
MSMEG_0312	23.0285	20.38	30.9055	32.9616	0.557538	4.52522	1.60134e-05	0.000140458
MSMEG_0313	56.1582	42.2854	77.8601	82.3474	0.703008	5.84277	6.39521e-06	6.20777e-05
MSMEG_0314	34.2489	32.7331	53.955	64.1959	0.818578	5.89998	3.75793e-10	7.57487e-09
MSMEG_0315	47.6239	47.6368	51.4141	47.8566	0.0596681	5.61362	0.613919	0.755901
MSMEG_0316	26.722	24.9562	37.2836	37.3508	0.530624	5.15716	1.02173e-05	9.42177e-05
MSMEG_0317	352.842	331.982	372.499	361.813	0.100701	8.37229	0.38195	0.548672
MSMEG_0318	37.8865	32.583	34.665	31.1493	-0.0976569	4.86278	0.447172	0.610963
MSMEG_0319	42.6433	38.4595	53.955	52.1892	0.388649	5.59221	0.0011434	0.005979
MSMEG_0320	8.7581	10.1775	6.61149	6.37145	-0.545373	3.05684	0.000513111	0.00301596
MSMEG_0321	75.8849	67.9418	77.0304	68.0471	0.0129035	6.17088	0.918168	0.958241
MSMEG_0323	4.98064	4.35107	4.79657	4.50249	-0.00175612	2.23508	0.991483	0.995129
MSMEG_0325	2.43436	2.57564	2.25569	2.54858	-0.0640493	1.38908	0.743924	0.845723
MSMEG_0326	13.9346	12.178	12.8341	12.8562	-0.0224497	3.48145	0.877935	0.934236
MSMEG_0327	39.7612	40.61	38.7356	44.855	0.0562916	5.20249	0.693927	0.809818
MSMEG_0328	4.3091	5.12626	5.5744	7.95723	0.515195	2.64808	0.00794021	0.028486
MSMEG_0329	4.95266	5.00123	4.17432	5.94668	0.0199655	2.40071	0.910947	0.952919
MSMEG_0330	27.7573	25.5313	8.19307	7.92891	-1.72374	4.12464	1.1505e-29	6.95724e-28
MSMEG_0331	34.9764	39.5848	10.6821	8.97666	-1.92194	4.3024	1.89679e-37	1.4034e-35
MSMEG_0332	18.8033	13.6034	17.4492	17.6418	0.1166	3.77431	0.448919	0.612021
MSMEG_0333	35.8718	31.4578	23.4384	23.3337	-0.524927	4.57592	2.36641e-05	0.000201932
MSMEG_0334	29.1564	27.4568	18.4344	20.87	-0.52675	4.57176	3.28325e-05	0.000270499
MSMEG_0335	9.90533	9.77741	5.60032	7.02275	-0.642665	3.0269	0.00011018	0.000784737
MSMEG_0336	9.28974	9.20227	5.02992	6.31481	-0.70712	2.87835	7.076e-06	6.78368e-05
MSMEG_0337	22.329	19.3298	12.3415	13.2809	-0.700706	4.00167	1.73368e-07	2.45566e-06
MSMEG_0338	14.0186	13.0032	8.08936	8.58022	-0.696613	3.37515	1.52289e-06	1.69513e-05
MSMEG_0339	5.37238	5.15127	3.68169	3.42642	-0.563553	2.12986	0.000359009	0.00222444
MSMEG_0340	6.3797	6.25154	4.22617	4.92725	-0.466409	2.38077	0.00202465	0.00958811
MSMEG_0341	21.2657	18.0294	17.0343	18.1232	-0.159833	4.33648	0.251375	0.409899
MSMEG_0342	27.3096	25.9814	20.0678	22.5691	-0.32209	4.92552	0.0102024	0.0351771
MSMEG_0343	135.904	134.233	93.4165	105.851	-0.439098	6.66569	0.000646315	0.00366848
MSMEG_0344	2.8261	2.8257	2.69645	3.11493	0.0377785	1.52486	0.84595	0.916798
MSMEG_0345	3.66553	3.20079	3.08536	3.99277	0.0426356	2.0593	0.823901	0.901917
MSMEG_0346	5.51229	6.40158	7.80416	7.95723	0.401286	2.77598	0.0122572	0.040614
MSMEG_0347	4.72881	3.72592	4.87436	5.21043	0.256757	2.11415	0.186671	0.331444
MSMEG_0348	12.0879	15.6789	13.586	12.9978	-0.0644711	3.70036	0.659409	0.786355
MSMEG_0349	8.73012	7.40183	10.8117	10.1094	0.377674	3.22817	0.00783824	0.0281845
MSMEG_0350	9.03791	9.85243	10.4488	9.6846	0.091589	3.18974	0.526814	0.681714
MSMEG_0351	13.375	13.0282	14.8305	15.1782	0.184718	3.86023	0.151255	0.284462
MSMEG_0352	7.47097	7.80192	7.95972	8.80676	0.132981	3.01017	0.369085	0.535326
MSMEG_0353	3.55361	3.67591	4.12246	3.82287	0.136543	1.98357	0.435646	0.600697
MSMEG_0355	11.3324	10.9027	14.2342	14.3287	0.361543	3.72002	0.0103466	0.0355377
MSMEG_0356	14.2424	14.8787	24.8125	26.1371	0.806186	4.54244	5.87525e-11	1.32912e-09
MSMEG_0357	66.6791	77.044	75.4488	79.8555	0.111435	6.31898	0.375536	0.541933
MSMEG_0358	153.253	128.732	106.302	93.278	-0.498385	6.50705	0.000550886	0.00319107
MSMEG_0359	135.485	129.532	147.034	145.637	0.143262	7.19461	0.214302	0.365134
MSMEG_0360	33.9411	37.0841	30.2055	33.0749	-0.166987	5.30687	0.290529	0.454624
MSMEG_0361	107.028	96.9739	125.281	126.126	0.301577	6.83685	0.0130348	0.0426069
MSMEG_0362	47.9597	36.584	44.3618	44.7417	0.0764086	5.30916	0.606847	0.75009
MSMEG_0363	62.9296	55.9888	58.3108	55.8705	-0.0582627	5.74525	0.635514	0.770532
MSMEG_0364	19.223	16.354	20.6123	17.1321	0.0861126	4.05396	0.689395	0.807525
MSMEG_0365	52.6605	45.3862	59.3738	59.6651	0.280284	5.70031	0.0269281	0.0758969
MSMEG_0366	45.7772	43.5607	45.5286	45.3647	0.025081	5.54069	0.834622	0.91001
MSMEG_0367	30.3875	27.4318	21.4938	22.9089	-0.380681	4.65271	0.00413028	0.016911
MSMEG_0368	54.0876	58.5895	73.1153	73.8522	0.383047	6.23363	0.00139502	0.00698512
MSMEG_0369	33.0178	29.2322	43.0136	42.9011	0.465272	5.33645	0.000544224	0.0031574
MSMEG_0370	192.147	162.015	227.98	232.43	0.378644	7.64349	0.00165597	0.00811198
MSMEG_0371	288.654	287.071	211.646	238.377	-0.355438	7.88132	0.00330366	0.0141051
MSMEG_0372	721.774	551.636	347.039	362.521	-0.843662	8.51763	1.96886e-08	3.28439e-07
MSMEG_0373	753.812	562.214	415.694	436.996	-0.626054	8.71168	2.62879e-05	0.000221318
MSMEG_0374	44.3501	45.3362	51.8549	51.6795	0.207064	5.69273	0.0747325	0.167555
MSMEG_0375	178.016	183.02	148.02	165.969	-0.201534	7.36756	0.102852	0.213618
MSMEG_0376	15.0539	20.5301	14.1564	14.5552	-0.311353	4.14389	0.0416101	0.10655
MSMEG_0377	2.54628	2.4506	3.13722	2.2654	0.117765	1.92069	0.587146	0.73557
MSMEG_0378	2.74215	3.27581	2.56682	2.54858	-0.237473	1.53709	0.232913	0.387306
MSMEG_0380	41.6919	47.5117	46.6694	48.1681	0.0878722	5.77998	0.489829	0.64908
MSMEG_0381	394.898	363.19	416.524	425.046	0.150745	8.67796	0.222131	0.374194
MSMEG_0382	437.01	396.848	424.562	426.292	0.0291444	8.64061	0.810115	0.893357
MSMEG_0383	1796.7	2128.5	1400.21	1519.97	-0.426713	10.714	0.0310343	0.0852291
MSMEG_0384	60.3274	82.4703	68.0854	71.4168	-0.0341759	6.26436	0.818371	0.898522
MSMEG_0385	36.8512	44.9361	31.2944	33.6979	-0.332269	5.19113	0.0237984	0.0685607
MSMEG_0386	97.4863	114.678	107.443	114.12	0.0622513	6.91839	0.619277	0.758596
MSMEG_0387	124.432	147.836	166.013	171.718	0.310631	7.41572	0.0125356	0.041319
MSMEG_0388	120.599	130.907	93.0535	99.0548	-0.388836	6.95898	0.00151927	0.00752932
MSMEG_0389	130.84	105.876	102.439	99.3096	-0.23036	6.77252	0.10202	0.212241
MSMEG_0390	59.9356	54.3384	48.1472	51.991	-0.190417	5.63152	0.118314	0.237382
MSMEG_0391	428.14	444.16	350.124	334.543	-0.349413	8.61288	0.00698309	0.0259817
MSMEG_0392	117.521	126.056	77.7823	76.7689	-0.656343	6.67479	2.16288e-08	3.57017e-07
MSMEG_0393	144.383	145.261	72.8561	72.5779	-0.993881	6.51951	3.76344e-14	1.10085e-12
MSMEG_0394	183.836	156.089	156.705	157.927	-0.11144	7.08603	0.423899	0.589931
MSMEG_0395	8.84204	8.62713	4.14839	4.64408	-0.991457	2.56089	5.91607e-12	1.4421e-10
MSMEG_0396	18.9153	18.4045	16.2824	17.5286	-0.142699	4.29187	0.257801	0.416681
MSMEG_0397	15.7814	16.254	17.6307	15.8295	0.0631311	4.27516	0.658057	0.785821
MSMEG_0398	129.497	166.791	134.019	130.657	-0.162912	7.29306	0.293738	0.458164
MSMEG_0399	611.5	731.581	476.313	506.261	-0.450941	9.15296	0.00303888	0.0132168
MSMEG_0400	2471.6	2143.85	2185.27	2188.24	-0.0776799	11.1324	0.706996	0.819292
MSMEG_0401	1062.14	909.124	949.696	933.176	-0.0661674	9.79528	0.670928	0.794028
MSMEG_0402	3734.92	3312.52	3783.93	3812.67	0.108256	11.7819	0.639195	0.77245
MSMEG_0403	196.875	184.145	226.321	220.112	0.228637	7.55296	0.0604242	0.142592
MSMEG_0404	58.6205	53.4632	57.2218	53.1237	-0.0221821	5.60146	0.863679	0.926923
MSMEG_0405	30.0238	25.6813	31.424	27.7229	0.087553	4.66469	0.522815	0.678074
MSMEG_0406	339.635	310.852	274.079	278.163	-0.236181	8.11702	0.0498505	0.122704
MSMEG_0407	22.9445	20.455	19.7567	22.739	-0.0303579	4.22379	0.815307	0.896253
MSMEG_0408	1177.7	1007.75	1286.7	1306.63	0.246887	10.0849	0.136051	0.262703
MSMEG_0409	203.927	216.628	233.762	248.175	0.196463	7.89004	0.0870638	0.187579
MSMEG_0410	185.011	155.363	224.895	223.142	0.39664	7.50956	0.0013312	0.00675771
MSMEG_0411	156.778	153.738	178.173	183.837	0.221357	7.41517	0.0566783	0.135224
MSMEG_0412	139.878	130.357	181.907	175.71	0.404306	7.30463	0.000491539	0.00291356
MSMEG_0413	27.4495	27.2067	31.424	27.2132	0.102015	4.77898	0.419404	0.585101
MSMEG_0414	16.6488	17.9044	22.2717	18.9444	0.254577	4.25877	0.0783808	0.173814
MSMEG_0415	266.408	267.891	268.634	258.086	-0.0205935	8.04393	0.85272	0.920013
MSMEG_0416	103.894	93.8732	116.181	112.591	0.210276	6.71938	0.0909627	0.194249
MSMEG_0417	29.7999	24.7561	17.4492	17.8684	-0.626509	4.16101	2.87912e-06	3.04315e-05
MSMEG_0418	44.9937	36.9591	7.23375	5.77678	-2.65182	4.41568	7.67197e-60	8.77255e-58
MSMEG_0419	24.9872	24.9061	5.00399	4.24763	-2.4281	3.55447	1.52962e-51	1.47997e-49
MSMEG_0420	16.0332	15.2288	2.22976	1.84064	-2.935	2.76737	5.87193e-62	7.10164e-60
MSMEG_0422	79.7183	93.248	96.3204	90.1347	0.108169	6.52167	0.403	0.570055
MSMEG_0423	29.8839	28.407	23.4643	23.9	-0.299252	4.7734	0.0129073	0.0423444
MSMEG_0424	167.971	264.39	137.156	129.836	-0.69556	7.70375	4.74669e-05	0.000373149
MSMEG_0425	8.50627	8.00197	8.53012	7.4192	-0.0480327	2.80212	0.778272	0.870831
MSMEG_0426	7.61087	8.9272	6.87077	6.37145	-0.32146	3.03128	0.0451478	0.113421
MSMEG_0427	6.51961	6.80168	7.62266	6.54135	0.0896499	2.68459	0.533058	0.687407
MSMEG_0428	2.18253	4.07601	1.78899	2.91671	-0.421849	1.90197	0.117799	0.23669
MSMEG_0429	21.2097	38.3845	22.6346	19.709	-0.493651	4.67426	0.0216926	0.0638095
MSMEG_0430	45.8051	59.9398	52.5549	57.7678	0.0603998	5.86758	0.665045	0.790338
MSMEG_0431	20.5382	20.455	18.3048	17.925	-0.178024	4.37048	0.162706	0.300693
MSMEG_0432	4.25313	5.82644	7.4671	7.30593	0.547475	2.79435	0.00277861	0.0122716
MSMEG_0433	24.2037	17.0292	12.9896	11.6385	-0.741711	3.55693	5.61382e-05	0.000429505
MSMEG_0434	249.34	165.991	219.942	191.738	-0.0125468	7.18828	0.941371	0.9714
MSMEG_0435	42.1396	34.9086	71.7153	71.2469	0.892409	5.47787	3.48141e-12	8.72294e-11
MSMEG_0436	23.7	19.1297	42.2876	44.1754	1.01437	4.90987	4.41094e-13	1.21668e-11
MSMEG_0437	44.6579	53.5632	45.3211	43.6373	-0.143295	5.57751	0.267691	0.430015
MSMEG_0438	49.5826	62.9655	60.5924	55.9555	0.0499938	5.86297	0.7108	0.821407
MSMEG_0439	14.7181	12.5531	16.0491	15.2632	0.200543	4.00776	0.208981	0.359203
MSMEG_0441	69.2254	81.5951	83.8493	80.1103	0.120304	6.46725	0.386596	0.553702
MSMEG_0442	5.62421	5.32631	5.60032	4.24763	-0.149001	2.23904	0.389288	0.556675
MSMEG_0443	10.2971	9.15226	6.61149	6.85285	-0.529308	3.02404	0.00013872	0.000954497
MSMEG_0444	10.2691	8.70215	6.45593	5.8051	-0.626367	2.88432	3.58143e-05	0.000292514
MSMEG_0445	31.2549	29.0822	20.4308	19.4542	-0.596533	4.6287	4.13662e-06	4.18391e-05
MSMEG_0446	33.9411	29.6073	23.4384	25.6557	-0.372094	4.68757	0.00737018	0.0270111
MSMEG_0447	8.28242	6.77667	8.73754	8.63685	0.208781	2.9427	0.17717	0.319229
MSMEG_0448	14.6901	13.4033	11.5118	11.1854	-0.306537	3.81639	0.021288	0.062825
MSMEG_0449	183.444	287.446	218.879	252.338	0.000827134	8.64614	0.996215	0.997643
MSMEG_0450	174.071	224.655	170.11	194.088	-0.130868	7.88961	0.367267	0.533674
MSMEG_0451	393.051	453.037	434.518	471.261	0.0982868	8.77369	0.451276	0.614186
MSMEG_0452	21.0418	19.4548	18.3566	17.0755	-0.191768	3.96165	0.14099	0.269674
MSMEG_0453	5.65219	4.60114	3.57799	3.7096	-0.489487	2.00149	0.00454356	0.0182468
MSMEG_0454	23.5321	23.6058	25.2274	24.1265	0.0664604	4.60248	0.58976	0.737292
MSMEG_0455	56.7737	56.0388	71.9227	74.6167	0.377313	6.05641	0.00165267	0.00811198
MSMEG_0456	134.198	112.803	149.264	142.947	0.242704	6.99731	0.064571	0.15057
MSMEG_0457	145.558	158.039	156.731	159.286	0.0577421	7.58993	0.617995	0.757796
MSMEG_0458	15.8373	15.5288	16.7491	15.9428	0.0602053	3.87505	0.640553	0.772771
MSMEG_0459	11.9759	10.5026	9.645	8.18377	-0.331426	3.0763	0.0221986	0.0650544
MSMEG_0460	80.8375	63.3406	51.077	52.9821	-0.470097	5.67952	0.000763369	0.00424476
MSMEG_0461	4.16919	3.87596	5.05585	4.33258	0.226309	2.03824	0.166673	0.306224
MSMEG_0463	11.6681	12.7031	11.434	11.7235	-0.0747573	3.43496	0.579202	0.72951
MSMEG_0464	133.302	127.056	148.046	139.889	0.145346	7.06283	0.219014	0.371161
MSMEG_0465	52.9123	56.9891	60.7998	62.0437	0.160343	5.90306	0.173215	0.314115
MSMEG_0466	22.5808	22.4305	14.5712	14.3853	-0.636129	4.3459	1.93051e-07	2.7161e-06
MSMEG_0467	23.6441	17.7544	8.53012	7.75901	-1.3438	3.78858	1.00115e-12	2.64549e-11
MSMEG_0468	13.6828	15.6539	11.434	10.251	-0.436091	4.18861	0.00167062	0.00815091
MSMEG_0469	78.9348	104.551	71.3004	73.0309	-0.346614	6.41736	0.0179378	0.0551912
MSMEG_0470	14.774	11.8779	14.0786	12.7429	0.0113616	3.75577	0.939566	0.970748
MSMEG_0471	22.3849	19.1047	12.0044	10.9306	-0.853271	3.72342	3.33747e-10	6.74899e-09
MSMEG_0472	12.6755	13.4033	13.4304	14.1021	0.0774454	3.96446	0.583371	0.733178
MSMEG_0473	5.06459	8.22703	3.99282	4.27595	-0.689036	2.60112	0.000766663	0.00425932
MSMEG_0474	3.35774	3.12577	2.10012	2.52026	-0.490194	1.60658	0.00922453	0.0323734
MSMEG_0475	4.11323	4.55112	3.05944	3.28484	-0.452136	1.97416	0.0114325	0.0383203
MSMEG_0476	2.88206	3.27581	2.74831	2.7468	-0.166938	1.61284	0.361681	0.52898
MSMEG_0477	3.46966	3.00074	3.42242	3.02998	0.00115195	1.8079	0.994882	0.996784
MSMEG_0478	5.37238	4.72617	4.40766	5.09716	-0.087206	2.35179	0.588917	0.736615
MSMEG_0479	3.52562	3.12577	3.13722	3.17156	-0.0737984	1.8139	0.677837	0.799197
MSMEG_0480	12.0319	13.4533	11.7711	12.1199	-0.0946342	3.63584	0.460387	0.622464
MSMEG_0481	8.50627	6.52661	8.71162	8.15545	0.169694	2.8135	0.282248	0.446219
MSMEG_0482	5.37238	6.45159	3.88911	5.46529	-0.343706	2.463	0.0586192	0.139116
MSMEG_0483	6.54759	5.52636	6.24851	5.57856	-0.0257344	2.65382	0.867935	0.929571
MSMEG_0484	13.8507	17.4043	14.6231	14.1871	-0.118969	4.02072	0.394052	0.561466
MSMEG_0485	6.65951	7.95196	5.65218	6.56967	-0.261738	2.72625	0.086031	0.186305
MSMEG_0486	4.81276	5.07625	3.83726	4.13436	-0.312459	2.17849	0.0840803	0.182981
MSMEG_0487	1.62291	2.15053	2.30754	2.15213	0.235615	1.45543	0.296343	0.461152
MSMEG_0488	27.5055	25.1312	19.5752	20.6152	-0.389106	4.17152	0.104938	0.216948
MSMEG_0489	22.0771	28.9571	17.1121	20.1621	-0.454997	4.79118	0.00228491	0.0105738
MSMEG_0490	8.28242	9.7274	12.2377	12.7146	0.468317	4.12251	0.00198312	0.00941981
MSMEG_0491	110.554	110.452	96.476	99.3096	-0.174842	6.57767	0.131988	0.25659
MSMEG_0492	9.37368	9.02723	9.23016	9.37311	0.0160764	3.48493	0.910456	0.952722
MSMEG_0493	86.6296	108.677	143.923	147.364	0.576433	6.91052	8.09429e-05	0.000593991
MSMEG_0494	11.864	12.8282	14.3119	13.0261	0.146755	3.8804	0.36439	0.531649
MSMEG_0497	5.73613	6.40158	4.95214	6.20154	-0.125572	2.92546	0.472012	0.632816
MSMEG_0498	1.62291	2.60064	1.99641	2.2654	0.00331102	1.33763	0.989323	0.993761
MSMEG_0499	5.23247	6.17652	5.26327	4.33258	-0.249431	2.45551	0.140743	0.269283
MSMEG_0500	17.2644	16.279	15.4268	14.98	-0.140864	3.75232	0.255219	0.413571
MSMEG_0501	8.61819	7.37682	6.11887	6.34313	-0.358259	2.92649	0.0148658	0.0476025
MSMEG_0502	15.8653	14.2785	12.2118	13.3092	-0.23992	4.06347	0.0946484	0.199786
MSMEG_0503	8.33838	9.55236	7.44117	7.16434	-0.293905	3.02474	0.0363461	0.0963255
MSMEG_0504	11.4443	13.3533	8.08936	7.92891	-0.631291	3.46803	5.20156e-05	0.000403361
MSMEG_0505	21.0138	18.6546	15.2713	16.4808	-0.320848	4.1823	0.0318353	0.0869731
MSMEG_0506	5.23247	4.10101	3.81133	3.48306	-0.350039	2.18294	0.0472235	0.117433
MSMEG_0507	4.16919	3.00074	2.90387	2.86007	-0.308467	1.83063	0.107732	0.221994
MSMEG_0508	8.42232	7.32681	5.54847	5.83341	-0.466992	2.86338	0.00133603	0.00677059
MSMEG_0509	3.38572	3.50086	2.72238	2.66185	-0.354947	1.9138	0.0471352	0.11726
MSMEG_0514	2.18253	2.0255	1.91863	1.64242	-0.236168	0.998151	0.310122	0.476976
MSMEG_0515	5.51229	4.07601	3.13722	3.17156	-0.599068	1.88883	0.0012209	0.00629366
MSMEG_0518	11.3044	10.1275	11.9266	11.7801	0.146954	3.50539	0.256705	0.415551
MSMEG_0519	5.06459	5.00123	7.98565	8.5519	0.715373	2.80125	1.08329e-06	1.24549e-05
MSMEG_0520	60.5512	61.8903	46.2545	45.6762	-0.41347	5.74751	0.000381296	0.00234406
MSMEG_0522	43.035	34.6335	59.4516	53.237	0.537452	5.24557	0.0015718	0.00777125
MSMEG_0523	136.464	119.855	124.296	118.792	-0.0762638	6.64978	0.536346	0.690215
MSMEG_0524	7.415	7.60188	6.06702	6.73958	-0.231025	2.73508	0.144944	0.275643
MSMEG_0526	7.05125	8.55211	7.33746	7.24929	-0.0996056	2.918	0.497061	0.655952
MSMEG_0527	2.54628	3.07576	3.16315	2.71848	0.0635511	1.54616	0.741418	0.843483
MSMEG_0528	2.8261	3.35083	2.07419	2.23709	-0.523183	1.54655	0.00700987	0.0260396
MSMEG_0529	220.407	171.742	91.8868	90.4462	-1.10465	7.18182	4.73725e-14	1.37293e-12
MSMEG_0530	1096.25	1260.39	749.043	713.376	-0.688372	9.97173	2.56986e-05	0.000216647
MSMEG_0531	176.449	140.435	88.0755	93.9576	-0.799632	6.75712	1.79088e-08	3.01145e-07
MSMEG_0532	26.4422	20.8802	13.7415	13.819	-0.77877	4.27661	2.14606e-07	2.99259e-06
MSMEG_0533	5.12055	6.4766	5.26327	5.15379	-0.15798	2.5329	0.327639	0.496431
MSMEG_0534	11.2484	10.2275	12.8341	14.4419	0.344971	4.83097	0.0205804	0.0613123
MSMEG_0535	83.2159	100.75	69.8485	72.6062	-0.369255	6.55726	0.00435332	0.0176178
MSMEG_0536	469.692	445.36	607.739	619.814	0.42387	8.9881	0.00121707	0.00627902
MSMEG_0537	78.0114	89.6971	75.9155	85.8305	-0.0524842	6.68665	0.738639	0.842302
MSMEG_0538	140.074	160.54	148.201	176.843	0.112623	7.25029	0.567678	0.717903
MSMEG_0539	81.7609	87.9717	78.0675	73.3141	-0.165096	6.38672	0.183497	0.32738
MSMEG_0540	49.8344	48.1119	55.2254	54.4263	0.163012	5.55442	0.156346	0.291855
MSMEG_0541	26.1344	20.6801	24.2162	21.9461	-0.0188194	4.33966	0.896942	0.945976
MSMEG_0542	110.442	97.6491	69.2262	70.9071	-0.570248	6.30637	2.45815e-06	2.63361e-05
MSMEG_0543	16.0612	15.0787	13.6897	14.6968	-0.133516	3.73154	0.352455	0.519473
MSMEG_0544	51.2615	50.0373	47.0064	48.8761	-0.0792987	5.53159	0.510582	0.667217
MSMEG_0545	14.3543	11.2028	13.923	12.9128	0.0729486	3.48452	0.614688	0.755919
MSMEG_0546	16.1451	22.3305	12.86	11.0722	-0.685464	4.27354	3.2282e-05	0.000266783
MSMEG_0547	57.9769	62.4154	35.9095	35.9633	-0.744349	5.429	5.23965e-09	9.38809e-08
MSMEG_0548	9.96129	10.4276	8.06343	8.12713	-0.333216	3.29718	0.0106055	0.0362095
MSMEG_0549	95.4157	75.5186	72.0783	69.7178	-0.269335	6.09596	0.0886732	0.19014
MSMEG_0550	144.019	129.332	116.544	116.442	-0.230382	7.26386	0.0525302	0.12775
MSMEG_0551	117.829	140.985	99.7687	106.361	-0.328602	7.05772	0.0113794	0.0382291
MSMEG_0552	20.3143	20.255	26.1867	23.7018	0.298713	4.59263	0.022886	0.0666652
MSMEG_0553	19.0831	18.4546	20.1715	20.4453	0.113904	4.57457	0.348837	0.516146
MSMEG_0554	4.64487	2.95073	3.65577	3.59633	-0.0604985	2.04422	0.773556	0.868111
MSMEG_0555	2.93802	2.15053	2.30754	3.14325	0.100491	1.36195	0.640426	0.772771
MSMEG_0556	6.15585	4.4511	5.5744	4.10604	-0.126181	2.38197	0.548735	0.701279
MSMEG_0557	15.6694	16.7041	16.6713	21.5213	0.237774	4.13438	0.28623	0.450927
MSMEG_0558	21.2937	26.4565	28.9869	27.4963	0.241551	5.11602	0.10952	0.224137
MSMEG_0559	418.374	419.804	452.719	577.168	0.297123	9.30086	0.0674136	0.155553
MSMEG_0560	8.59021	9.62738	6.55964	5.91837	-0.545797	2.94127	0.00024569	0.00156867
MSMEG_0561	7.89068	8.20202	8.97089	8.15545	0.0900995	3.08057	0.594034	0.740218
MSMEG_0562	45.7492	42.8606	53.8253	53.3503	0.27468	5.57431	0.0189947	0.0576533
MSMEG_0563	31.4788	29.4823	28.4683	28.0061	-0.109877	4.92843	0.362727	0.53014
MSMEG_0564	38.9218	34.8336	39.7208	37.5774	0.0681819	5.328	0.616375	0.756663
MSMEG_0565	11.0805	11.2778	13.4823	11.0438	0.134734	3.60971	0.344759	0.513595
MSMEG_0566	5.42834	7.52686	7.98565	7.73069	0.275062	3.00702	0.103326	0.214248
MSMEG_0572	2.21051	2.80069	2.22976	2.18045	-0.188444	1.26398	0.375155	0.541508
MSMEG_0574	4.64487	5.47635	6.61149	7.16434	0.440533	2.5244	0.00347822	0.0147601
MSMEG_0575	18.6354	42.0104	27.7423	26.6751	-0.157191	5.54682	0.528693	0.683348
MSMEG_0576	10.381	13.6534	9.3598	12.2049	-0.159894	6.16627	0.329695	0.498241
MSMEG_0577	3.83342	3.02575	2.59274	2.32204	-0.4741	1.62243	0.0158165	0.0499346
MSMEG_0578	4.98064	5.00123	3.73355	4.10604	-0.34971	2.07427	0.042518	0.10817
MSMEG_0579	19.1111	17.7794	17.0084	17.4436	-0.0982523	4.29034	0.43591	0.600929
MSMEG_0580	36.1237	41.4852	50.1436	54.7661	0.434265	5.7232	0.00195148	0.00929763
MSMEG_0581	5.65219	5.77643	6.19666	6.73958	0.177195	2.60939	0.229999	0.383779
MSMEG_0582	5.54027	5.22629	7.23375	5.74846	0.27308	2.41586	0.0971473	0.204129
MSMEG_0583	10.4929	7.07675	10.6821	8.63685	0.139928	2.82214	0.510624	0.667217
MSMEG_0584	28.6247	27.6818	99.5354	96.1381	1.79715	5.8242	3.25649e-44	2.80549e-42
MSMEG_0585	8.898	10.6026	19.3937	19.1993	0.982673	3.71074	1.34504e-12	3.49544e-11
MSMEG_0586	45.1336	46.1364	167.439	181.062	1.93278	6.81518	6.32558e-41	4.9113e-39
MSMEG_0588	3.30178	3.50086	3.57799	4.33258	0.213303	1.83894	0.219742	0.371894
MSMEG_0589	2.93802	3.02575	3.68169	5.23875	0.57569	1.98998	0.00278308	0.012276
MSMEG_0590	5.00863	4.92622	6.45593	8.24041	0.56268	2.63929	0.00108047	0.00569578
MSMEG_0591	4.75679	3.47586	4.09653	4.191	0.0141651	1.96091	0.939511	0.970748
MSMEG_0592	50.8138	40.435	35.002	36.8978	-0.343316	5.01944	0.0112574	0.0379612
MSMEG_0593	61.2787	54.6385	72.6227	70.8222	0.307733	6.10908	0.0105551	0.0360765
MSMEG_0594	140.857	130.907	156.265	159.428	0.216229	7.36074	0.0651503	0.151583
MSMEG_0595	134.31	146.886	152.79	157.899	0.143786	7.23316	0.267318	0.429525
MSMEG_0596	15.9213	23.8059	17.0084	16.0844	-0.264869	4.22523	0.125062	0.247565
MSMEG_0597	308.856	248.536	242.966	213.146	-0.289148	7.39067	0.0319989	0.0872685
MSMEG_0598	56.438	62.2654	62.4073	55.8705	-0.00520275	5.62179	0.966687	0.984146
MSMEG_0599	97.6822	91.0975	57.1441	59.4385	-0.695287	6.20618	1.85298e-08	3.10757e-07
MSMEG_0600	721.074	853.486	804.813	797.875	0.0255241	9.4753	0.861752	0.925787
MSMEG_0601	395.01	365.79	330.29	298.778	-0.274235	8.04838	0.0301167	0.0832179
MSMEG_0602	292.151	290.872	287.82	299.005	0.00936275	7.85269	0.933787	0.966999
MSMEG_0603	55.6545	55.2636	34.2501	33.9527	-0.701483	5.48322	4.0411e-09	7.36652e-08
MSMEG_0604	25.0711	21.1052	22.0902	20.6435	-0.110504	4.72532	0.407304	0.574078
MSMEG_0605	75.9408	74.0433	57.2737	53.9166	-0.43158	6.0442	0.000492101	0.00291415
MSMEG_0606	35.62	36.8341	34.1205	31.1776	-0.149858	4.80023	0.271741	0.434193
MSMEG_0607	59.7397	57.1641	65.7001	59.2403	0.096214	5.89972	0.43853	0.603482
MSMEG_0608	262.295	303.725	260.623	252.394	-0.141901	7.96688	0.273781	0.43634
MSMEG_0609	16.1451	14.3535	19.29	15.9711	0.211209	3.89626	0.124804	0.247133
MSMEG_0611	4.14121	4.32607	4.74472	4.21931	0.0829095	1.95358	0.65027	0.781493
MSMEG_0612	14.9419	13.0032	16.775	16.5374	0.254791	3.61713	0.050256	0.123365
MSMEG_0613	14.9979	16.079	17.7603	14.98	0.0756258	4.08005	0.600013	0.745453
MSMEG_0614	35.2003	39.7098	66.1409	61.8455	0.77237	5.60844	5.32087e-10	1.04572e-08
MSMEG_0615	27.8972	25.6063	164.898	170.188	2.64708	6.4861	1.09256e-89	3.12322e-87
MSMEG_0616	26.3023	21.2803	194.793	192.559	3.02595	6.5481	2.03244e-93	7.10111e-91
MSMEG_0617	79.5224	72.1678	564.207	553.948	2.88203	8.21408	4.94571e-96	1.94397e-93
MSMEG_0618	13.1791	9.07724	51.3882	46.4974	2.13855	4.59124	4.39453e-27	2.51247e-25
MSMEG_0619	55.1229	54.6385	236.536	237.754	2.11135	7.01888	3.22495e-52	3.16901e-50
MSMEG_0620	13.4589	12.8532	75.2414	77.6184	2.53831	5.74576	1.09595e-42	9.06901e-41
MSMEG_0621	12.0319	11.3778	73.7376	82.3191	2.73688	5.56059	5.00111e-77	1.01458e-74
MSMEG_0622	23.812	22.9807	143.068	152.886	2.66099	6.42804	1.58908e-89	4.34509e-87
MSMEG_0623	31.0871	25.8064	202.312	209.918	2.85772	6.72379	5.14215e-90	1.53995e-87
MSMEG_0624	29.7719	25.4813	183.774	196.892	2.78487	6.65228	1.40257e-85	3.39261e-83
MSMEG_0625	54.1715	46.4865	82.8641	79.4024	0.68935	5.88492	4.79849e-08	7.47139e-07
MSMEG_0626	19.3909	14.5536	105.991	105.483	2.64042	5.77453	4.59077e-57	4.89345e-55
MSMEG_0627	11.1645	9.3023	12.9119	11.9217	0.280955	3.51517	0.0755628	0.16915
MSMEG_0628	44.462	44.736	43.9211	47.4602	0.0346487	5.64386	0.771908	0.8675
MSMEG_0629	16.257	17.6043	26.1867	26.0805	0.625523	4.50405	4.9041e-07	6.23069e-06
MSMEG_0630	12.6195	12.7281	14.4675	16.2826	0.277724	3.80555	0.0301943	0.0833957
MSMEG_0632	21.7414	17.4293	18.953	18.1515	-0.077039	4.06037	0.633435	0.769643
MSMEG_0633	138.031	107.351	112.266	108.966	-0.149207	6.75285	0.281011	0.44509
MSMEG_0634	21.3216	21.4803	24.3199	23.7867	0.16859	4.50311	0.189641	0.335238
MSMEG_0635	47.0083	41.4852	53.955	51.6229	0.255093	5.7716	0.0529353	0.128438
MSMEG_0636	95.6116	97.6491	101.947	103.869	0.0907443	7.12448	0.45352	0.616423
MSMEG_0637	794.441	969.439	748.888	847.884	-0.143618	10.1547	0.419154	0.584881
MSMEG_0638	233.139	226.481	311.985	321.659	0.463232	8.27991	0.000142197	0.000973099
MSMEG_0639	307.765	290.222	395.627	393.614	0.400383	8.40653	0.000525077	0.00307468
MSMEG_0640	208.823	196.649	279.161	279.438	0.462256	7.84484	3.15805e-05	0.000262018
MSMEG_0641	228.046	200.249	326.349	335.988	0.62904	8.04858	3.69645e-08	5.90025e-07
MSMEG_0642	218.141	204.6	336.642	331.372	0.66015	8.21452	1.18337e-08	2.04456e-07
MSMEG_0643	1269.53	1518.77	1879.51	1874.9	0.429189	10.9116	0.0398068	0.10298
MSMEG_0644	40.3208	47.6368	44.8285	47.7151	0.0726957	5.6504	0.58157	0.731353
MSMEG_0645	190.496	196.373	206.486	204.509	0.0872538	7.85151	0.436075	0.601025
MSMEG_0646	23.1964	19.4548	19.6271	22.1726	-0.0286559	4.71832	0.83337	0.909433
MSMEG_0649	1.76281	1.80044	2.95573	2.5769	0.63568	1.61067	0.00161092	0.00794592
MSMEG_0650	5.23247	8.00197	5.65218	5.18211	-0.29137	2.73238	0.149511	0.28228
MSMEG_0651	34.3608	35.1837	28.7535	26.5619	-0.33009	4.79586	0.0463243	0.1157
MSMEG_0652	22.4129	23.0557	21.9865	19.086	-0.146327	4.31223	0.374798	0.541117
MSMEG_0654	2.57427	2.80069	2.25569	2.46363	-0.190638	1.18875	0.354783	0.521803
MSMEG_0655	4.42102	5.02624	3.39649	3.65296	-0.424867	2.23863	0.0228742	0.0666616
MSMEG_0656	11.6681	12.6781	9.48944	7.19266	-0.543448	3.38402	0.000319744	0.00199689
MSMEG_0657	40.1809	35.6838	24.1644	20.0771	-0.776853	4.56086	4.73268e-08	7.40394e-07
MSMEG_0659	2.26647	1.87546	1.81492	2.15213	-0.0608214	1.27628	0.771278	0.867281
MSMEG_0660	24.2317	24.7061	17.501	16.7357	-0.515163	4.22608	9.97241e-05	0.00071676
MSMEG_0661	7.80674	8.40207	7.51895	6.56967	-0.201652	2.93828	0.204223	0.353428
MSMEG_0662	24.4835	24.7561	18.7455	17.4153	-0.444962	4.44588	0.000645899	0.00366848
MSMEG_0663	70.3166	62.9405	48.1213	44.77	-0.520174	5.61804	5.82854e-05	0.000442701
MSMEG_0664	18.6914	18.3295	16.1528	13.8473	-0.302144	4.03234	0.0220436	0.0646906
MSMEG_0665	13.6268	13.0032	8.7894	11.2704	-0.410177	3.73254	0.00617928	0.0236672
MSMEG_0666	8.84204	8.35206	6.35222	6.79621	-0.386938	3.0585	0.00622341	0.0238072
MSMEG_0667	8.33838	8.45209	6.55964	5.94668	-0.423688	2.96233	0.00318675	0.0137083
MSMEG_0668	12.8713	12.5781	12.8859	14.98	0.130565	4.09549	0.584773	0.734206
MSMEG_0669	351.107	362.239	351.265	359.888	-0.00446352	8.96207	0.972585	0.988213
MSMEG_0670	253.985	281.895	222.717	235.234	-0.226807	8.27598	0.0551431	0.132466
MSMEG_0671	1964.02	2327.67	1557.33	1679.77	-0.406852	11.1652	0.0544946	0.131259
MSMEG_0672	5871.31	6116.68	4849.13	5258.91	-0.246088	12.295	0.332558	0.501428
MSMEG_0673	54.3114	50.3124	40.5246	35.6801	-0.456708	5.56456	0.000640532	0.00364552
MSMEG_0674	64.8323	63.9158	67.6965	71.6434	0.113984	6.24344	0.341346	0.510153
MSMEG_0675	7.58289	9.52735	9.95613	8.0705	0.0745243	3.20063	0.630476	0.76753
MSMEG_0676	14.6621	18.5046	11.2006	11.0722	-0.57574	3.61798	8.38266e-05	0.000613006
MSMEG_0677	12.3397	13.7534	6.61149	6.71126	-0.969822	2.79484	5.02794e-05	0.000391762
MSMEG_0678	46.9524	59.9898	54.0068	51.8777	-0.0147896	5.82598	0.915672	0.956111
MSMEG_0679	374.108	556.662	233.554	247.269	-0.95299	8.71752	2.4422e-08	3.97902e-07
MSMEG_0680	11.0805	7.65189	6.61149	8.01386	-0.355481	3.98258	0.0433006	0.109717
MSMEG_0681	71.7157	70.8925	69.3299	68.0471	-0.0538502	6.05039	0.642031	0.773957
MSMEG_0682	97.2065	100.025	91.6794	86.9915	-0.142555	6.51742	0.283282	0.447403
MSMEG_0683	69.6171	68.3919	77.4452	77.3635	0.165759	6.13397	0.16856	0.308429
MSMEG_0684	393.191	391.172	489.095	507.62	0.345652	9.16992	0.0111638	0.0377063
MSMEG_0685	529.907	622.529	367.832	418.363	-0.551778	9.02544	0.000173297	0.00115207
MSMEG_0686	1187.38	1218.5	1196.94	1254.84	0.0272572	10.0261	0.868814	0.929951
MSMEG_0687	16.8726	15.9039	18.2788	18.2648	0.157395	4.32158	0.229702	0.383385
MSMEG_0688	82.3765	109.352	79.0527	84.9809	-0.225459	6.81004	0.116679	0.23519
MSMEG_0689	7.33106	6.15152	4.74472	4.64408	-0.519249	2.55836	0.00182672	0.00879644
MSMEG_0690	869.066	754.061	740.28	734.642	-0.138118	9.46435	0.339925	0.508785
MSMEG_0691	106.58	89.4221	114.781	100.159	0.133399	6.67156	0.325203	0.49389
MSMEG_0692	306.841	302.95	261.297	247.552	-0.261049	8.14328	0.0528352	0.128315
MSMEG_0693	175.526	202.075	168.425	140.285	-0.290582	7.0832	0.0396675	0.102789
MSMEG_0695	178.38	174.793	164.873	165.884	-0.0945873	7.59376	0.398528	0.565766
MSMEG_0696	156.107	139.309	141.33	134.395	-0.0993459	7.07788	0.403411	0.570384
MSMEG_0697	126.055	135.058	179.366	169.962	0.419855	7.07086	0.000716366	0.00401177
MSMEG_0698	61.3347	66.7165	61.811	62.8366	-0.0390397	6.19874	0.778356	0.870831
MSMEG_0699	294.613	304.85	149.679	144.476	-1.02707	7.90133	1.20281e-16	4.02366e-15
MSMEG_0700	139.962	148.287	137.623	130.657	-0.103584	7.10291	0.393126	0.560705
MSMEG_0701	41.2722	49.4872	52.529	50.8866	0.188034	5.77229	0.252743	0.410937
MSMEG_0702	243.52	248.436	361.454	361.502	0.555358	8.38853	2.11774e-06	2.30025e-05
MSMEG_0703	46.9524	59.3396	68.8633	73.0876	0.416724	6.24039	0.0021595	0.01009
MSMEG_0704	42.6992	42.5105	53.6698	41.6551	0.162237	5.44145	0.289938	0.454377
MSMEG_0705	3.55361	4.60114	4.22617	4.70071	0.124691	2.07298	0.483164	0.643638
MSMEG_0708	10.6328	11.2278	10.371	10.251	-0.084669	3.59613	0.516887	0.673441
MSMEG_0709	1332.15	2094.07	1381.47	1479.68	-0.260037	11.3559	0.299337	0.464772
MSMEG_0710	96.1992	103.926	86.3643	99.3663	-0.107784	7.59695	0.610813	0.753942
MSMEG_0711	174.602	162.24	152.453	160.645	-0.10543	7.48283	0.403981	0.570881
MSMEG_0712	35.62	31.7578	38.1392	36.8411	0.154677	5.09882	0.278993	0.44263
MSMEG_0713	59.0682	57.7893	49.4695	55.9838	-0.148304	5.77359	0.293987	0.458438
MSMEG_0714	5.84806	5.07625	4.40766	4.3609	-0.31512	2.36123	0.0963976	0.20274
MSMEG_0716	3.16187	3.57588	2.46311	2.60521	-0.413742	1.38628	0.0289239	0.0805649
MSMEG_0717	47.8478	51.5377	56.6255	57.1448	0.194775	5.98251	0.120352	0.240588
MSMEG_0718	9.37368	8.95221	11.1229	8.83507	0.125447	3.56402	0.395341	0.562691
MSMEG_0719	35.1443	44.8861	44.1026	44.5435	0.146764	5.43112	0.287538	0.451856
MSMEG_0720	3.30178	3.60089	3.16315	3.02998	-0.157358	1.81202	0.383345	0.550172
MSMEG_0722	2.49032	4.20104	3.24093	4.3609	0.17499	2.06841	0.448615	0.612008
MSMEG_0723	3.52562	4.62614	4.58915	4.24763	0.113514	1.96837	0.573524	0.723694
MSMEG_0725	24.2037	22.8306	19.2382	22.4275	-0.175134	4.49214	0.263655	0.424616
MSMEG_0726	19.8666	22.8806	17.3454	18.9444	-0.237553	4.28786	0.0741112	0.166638
MSMEG_0727	11.92	12.178	12.4711	12.9128	0.0744201	3.64103	0.55434	0.706146
MSMEG_0728	33.5774	34.0834	27.9757	35.0571	-0.102972	5.10722	0.441992	0.606385
MSMEG_0729	20.2863	22.6806	20.3012	21.1249	-0.0536451	4.48109	0.667403	0.791554
MSMEG_0730	20.706	17.2793	19.653	18.3498	0.00199948	4.24771	0.98892	0.993761
MSMEG_0731	28.4009	30.3325	31.1388	25.6274	-0.048782	4.80285	0.730588	0.836611
MSMEG_0732	508.25	662.488	382.196	405.422	-0.571891	9.33062	0.000596996	0.00342252
MSMEG_0733	15.3057	12.6781	12.9637	14.0738	-0.048738	4.01909	0.742379	0.844272
MSMEG_0734	8.95397	9.65238	8.21899	7.87228	-0.209885	3.22383	0.139981	0.268396
MSMEG_0735	5.59623	5.80143	5.91145	5.43697	-0.00569272	2.56642	0.969301	0.985759
MSMEG_0736	280.595	300.649	315.355	295.947	0.0727284	8.25466	0.530051	0.684106
MSMEG_0737	68.218	77.9442	73.7117	69.6612	-0.0279772	6.27607	0.81819	0.89848
MSMEG_0738	34.9764	31.3577	35.1576	36.2465	0.106622	5.33117	0.388752	0.556282
MSMEG_0739	8.70214	7.05174	11.2006	10.0244	0.433572	3.26424	0.00269762	0.0120066
MSMEG_0740	50.3661	51.2376	51.7511	54.0016	0.0575853	5.80517	0.631595	0.768374
MSMEG_0741	94.3524	79.0695	82.6566	91.7772	0.00851574	6.30483	0.951332	0.975631
MSMEG_0742	57.1935	45.0611	50.1436	47.7151	-0.0627122	5.39722	0.640545	0.772771
MSMEG_0743	92.9254	76.6689	77.523	69.3497	-0.207066	5.97919	0.116579	0.235064
MSMEG_0744	4.08525	4.50111	2.98165	3.42642	-0.425691	1.74735	0.0175243	0.0541575
MSMEG_0746	38.1943	33.5583	26.7312	27.7229	-0.397648	4.69046	0.00430395	0.0174629
MSMEG_0747	5.06459	6.80168	4.92621	4.8423	-0.283871	2.34109	0.110587	0.225878
MSMEG_0748	15.4736	11.2528	17.3973	14.4136	0.25391	3.33184	0.123749	0.245585
MSMEG_0750	82.2366	98.4493	108.817	101.037	0.215705	6.6673	0.0920611	0.19593
MSMEG_0751	10.0732	9.05223	13.1971	10.9589	0.339127	3.49959	0.0233006	0.0675664
MSMEG_0752	54.0596	67.5667	62.3555	60.3164	0.0119886	5.99881	0.932341	0.966456
MSMEG_0753	43.2309	53.1381	53.0734	51.9344	0.12334	6.03155	0.347717	0.515473
MSMEG_0754	90.0433	77.6192	82.6566	79.6572	-0.0464675	6.31041	0.710671	0.821407
MSMEG_0755	80.3619	70.4174	54.2143	55.021	-0.464787	5.91943	0.000632936	0.0036121
MSMEG_0756	49.9184	88.6969	66.6335	69.6895	-0.0245573	6.20551	0.90016	0.947307
MSMEG_0757	424.306	753.411	536.335	454.383	-0.249479	8.82746	0.240231	0.396851
MSMEG_0758	6.93932	8.102	6.55964	5.57856	-0.309255	2.9638	0.0797334	0.175945
MSMEG_0759	177.848	183.995	165.728	178.514	-0.072021	7.45301	0.557791	0.709537
MSMEG_0760	67.6864	57.9893	68.2669	67.2258	0.108871	6.1168	0.390385	0.557858
MSMEG_0761	36.4315	27.9819	40.6801	39.2198	0.311866	5.0999	0.0222373	0.0651375
MSMEG_0762	49.2748	47.0116	76.4081	79.9971	0.699917	6.12421	1.2685e-08	2.17967e-07
MSMEG_0763	114.387	115.103	140.786	156.058	0.371156	8.04242	0.00117008	0.00607149
MSMEG_0764	130.14	195.823	164.665	156.369	-0.0221417	7.42874	0.899802	0.947248
MSMEG_0765	24.2597	31.9329	24.4496	27.8361	-0.105012	5.00128	0.535893	0.689996
MSMEG_0766	143.208	139.359	148.201	149.998	0.0777023	7.20761	0.514653	0.671227
MSMEG_0767	25.4069	23.5808	30.8796	32.5085	0.371978	4.94541	0.00352777	0.0149201
MSMEG_0768	46.1409	45.4862	51.1289	51.2264	0.159767	5.83383	0.207925	0.357865
MSMEG_0769	145.782	126.631	154.268	159.201	0.202652	7.22081	0.100768	0.210052
MSMEG_0770	35.8159	29.2322	39.1504	36.8128	0.224563	5.14061	0.123154	0.244636
MSMEG_0771	7.80674	8.9022	7.80416	7.33424	-0.143411	3.1992	0.31065	0.477398
MSMEG_0773	110.274	127.156	160.387	159.343	0.429221	6.91139	0.00364779	0.0153144
MSMEG_0775	51.1495	57.5642	70.6782	70.7089	0.378761	6.16498	0.00164798	0.00810334
MSMEG_0776	24.2317	26.5315	46.0212	48.6495	0.898433	5.44918	2.16227e-12	5.48326e-11
MSMEG_0777	174.043	146.511	212.475	219.716	0.43123	7.5127	0.000571977	0.0032941
MSMEG_0778	28.5128	23.9309	38.7615	42.448	0.631446	4.99318	9.71835e-07	1.13815e-05
MSMEG_0779	9.28974	7.62688	12.6007	11.95	0.540061	3.10957	0.000123709	0.000864449
MSMEG_0780	7.07923	7.35181	5.62625	6.9378	-0.202684	2.85403	0.191256	0.3373
MSMEG_0781	10.4649	8.9022	13.3267	15.2348	0.561189	3.44025	8.70973e-05	0.000631782
MSMEG_0782	20.3423	25.6313	31.3722	33.9811	0.50614	5.09816	0.000513812	0.00301715
MSMEG_0783	90.6869	80.6699	84.5753	84.4429	-0.0196098	6.43576	0.870149	0.930819
MSMEG_0784	24.3436	21.8304	26.9386	25.5707	0.186213	4.66394	0.175091	0.31627
MSMEG_0785	3.60957	4.10101	3.68169	4.33258	0.0517123	2.08435	0.7874	0.87754
MSMEG_0786	506.235	415.853	498.973	450.957	0.0429768	8.96957	0.774528	0.868427
MSMEG_0787	360.929	354.337	393.838	393.529	0.138562	8.57085	0.251362	0.409899
MSMEG_0788	1412.24	1189.74	1090.4	962.457	-0.341954	9.70454	0.0367088	0.0970414
MSMEG_0789	44.0703	49.4372	46.2027	51.8494	0.0678925	5.73207	0.602952	0.747289
MSMEG_0790	68.7217	74.8685	65.9335	65.7533	-0.124991	6.14361	0.340395	0.509094
MSMEG_0791	111.561	126.556	156.887	148.384	0.358301	6.96179	0.00421097	0.0171809
MSMEG_0793	76.7243	68.0918	116.985	117.178	0.69349	6.76151	4.39586e-08	6.92871e-07
MSMEG_0794	41.0763	35.1837	63.4185	61.6473	0.714224	5.70242	3.4274e-08	5.51277e-07
MSMEG_0795	55.4307	58.3644	81.6973	83.5934	0.538359	6.16724	4.71418e-06	4.72846e-05
MSMEG_0796	31.7306	28.6821	46.799	45.9877	0.619554	5.35564	3.45859e-07	4.61806e-06
MSMEG_0798	15.6135	15.5038	15.1675	15.518	-0.0202533	3.91181	0.874117	0.93254
MSMEG_0799	7.415	8.37707	8.71162	8.66517	0.13657	3.12839	0.384466	0.551456
MSMEG_0800	1.9307	2.50062	2.07419	2.66185	0.0858329	1.42053	0.683944	0.803986
MSMEG_0801	26.1064	34.5585	28.935	28.1193	-0.0891515	5.01872	0.603841	0.747713
MSMEG_0802	88.8681	89.5471	88.0755	95.9115	0.0442515	6.70125	0.730798	0.836699
MSMEG_0803	7.16317	6.30155	6.27444	5.72014	-0.164028	2.75977	0.310992	0.477614
MSMEG_0805	3.88938	4.051	4.30395	4.55912	0.157015	2.11046	0.377415	0.543896
MSMEG_0806	49.6106	48.712	66.0631	67.8488	0.44567	6.12659	0.000267792	0.00169167
MSMEG_0807	32.9618	30.5575	43.4025	41.1737	0.413543	5.31035	0.000553636	0.00320314
MSMEG_0808	2.40638	2.4506	3.68169	3.45474	0.555111	1.65275	0.00221666	0.0103187
MSMEG_0810	34.7806	34.2084	28.2609	30.4697	-0.232458	5.0139	0.0592552	0.14036
MSMEG_0811	4.95266	4.82619	4.07061	4.16268	-0.247885	2.21016	0.118748	0.238064
MSMEG_0812	9.90533	10.9777	11.9007	11.5252	0.1649	3.53547	0.246824	0.404555
MSMEG_0813	10.4649	12.178	9.95613	9.85451	-0.194296	3.17661	0.149919	0.282796
MSMEG_0814	71.7996	75.9687	66.8668	70.1142	-0.109528	6.23553	0.402187	0.569289
MSMEG_0815	103.866	109.027	109.051	104.803	0.00647177	6.63484	0.955383	0.977418
MSMEG_0816	14.6341	15.9289	15.9972	16.5941	0.0916566	4.13928	0.468935	0.630965
MSMEG_0817	27.7293	38.7346	34.1983	32.5085	0.00451677	5.12089	0.977712	0.989495
MSMEG_0818	31.3948	24.6811	19.8604	24.9761	-0.322614	4.7146	0.0390804	0.101561
MSMEG_0819	42.4754	42.9106	16.7491	20.7001	-1.18996	4.6725	1.2205e-17	4.19439e-16
MSMEG_0820	2.49032	1.95048	1.76307	1.84064	-0.296049	1.2298	0.169865	0.310456
MSMEG_0821	20.0345	18.4796	11.0969	15.6596	-0.526382	4.33054	0.00519514	0.0204329
MSMEG_0822	7.02327	6.27655	8.01158	8.18377	0.285023	2.93745	0.115212	0.233206
MSMEG_0823	50.0303	48.512	61.4221	57.1731	0.267465	5.69922	0.0251096	0.0715192
MSMEG_0824	73.1427	60.865	100.65	99.9892	0.582572	6.21366	4.37301e-05	0.000347685
MSMEG_0825	209.831	184.145	254.322	265.562	0.400156	7.68675	0.000959856	0.00511571
MSMEG_0826	318.845	304.775	436.851	485.108	0.564024	8.64771	4.16413e-06	4.20357e-05
MSMEG_0827	9.98927	10.2025	10.8636	10.4492	0.0780348	3.37831	0.553192	0.705399
MSMEG_0828	39.7332	42.2354	36.8947	34.8023	-0.193165	5.2789	0.166974	0.306599
MSMEG_0829	37.6626	48.837	40.1357	43.2409	-0.0538015	5.55131	0.716718	0.825387
MSMEG_0830	39.2016	32.0079	46.099	44.2037	0.34353	5.43147	0.00765255	0.0277229
MSMEG_0831	5.65219	6.4766	6.43	7.22097	0.166969	2.6718	0.268642	0.430883
MSMEG_0832	79.6623	98.1742	100.935	99.0264	0.168963	6.68301	0.273871	0.43634
MSMEG_0833	332.192	423.655	369.492	346.409	-0.0783915	8.27877	0.572957	0.723197
MSMEG_0834	143.683	193.748	139.515	135.613	-0.294647	7.23666	0.0451301	0.113421
MSMEG_0835	336.417	350.336	374.185	362.719	0.101676	8.6742	0.421019	0.586833
MSMEG_0836	182.129	151.387	199.071	212.382	0.303076	7.60027	0.0183898	0.0561696
MSMEG_0837	57.7251	56.889	67.4632	65.2719	0.211861	5.95658	0.0690127	0.15802
MSMEG_0838	31.171	34.8586	38.4763	35.4536	0.162838	5.19881	0.232429	0.386707
MSMEG_0839	14.5222	17.9544	22.0642	19.086	0.340641	4.26587	0.0155179	0.0492392
MSMEG_0840	55.8224	61.5152	60.3331	60.288	0.0395601	5.94814	0.741125	0.843455
MSMEG_0842	29.3242	36.2089	30.8018	34.9722	0.0044724	5.06724	0.977852	0.989495
MSMEG_0843	39.1176	34.6586	43.6099	44.0904	0.24982	5.21978	0.0516987	0.126216
MSMEG_0844	20.5661	17.2293	22.3754	25.4575	0.340127	4.2628	0.0418539	0.10703
MSMEG_0845	39.9291	43.7358	53.2549	55.1626	0.373513	5.47766	0.00364231	0.0153118
MSMEG_0846	92.5616	85.9962	117.01	119.217	0.403875	6.53448	0.000929715	0.00498039
MSMEG_0847	23.8399	20.205	31.2944	30.498	0.489433	4.51533	0.000195016	0.0012749
MSMEG_0848	175.47	170.967	209.727	213.146	0.287642	7.82027	0.011724	0.0391569
MSMEG_0849	18.6634	17.6794	19.8604	16.8206	0.0143573	3.89151	0.924504	0.962298
MSMEG_0850	4.25313	4.92622	3.9669	4.3609	-0.144532	2.47523	0.378125	0.544421
MSMEG_0851	12.6475	10.5276	9.80057	9.17488	-0.285871	3.07459	0.0411161	0.105413
MSMEG_0852	7.89068	8.9022	7.83008	8.38199	-0.0526993	2.79678	0.735318	0.840039
MSMEG_0853	3.88938	3.60089	3.91504	3.85119	0.0537984	1.72593	0.76478	0.862263
MSMEG_0854	23.6441	23.0557	27.6646	23.3903	0.129452	4.48041	0.320449	0.488538
MSMEG_0855	37.8305	24.5811	17.6307	15.5463	-0.910043	4.21232	2.43074e-07	3.34507e-06
MSMEG_0856	27.4775	22.4555	17.9936	16.0277	-0.551861	4.06636	6.36761e-05	0.000477305
MSMEG_0857	7.89068	8.12701	6.7152	6.20154	-0.309665	3.02428	0.0302255	0.0834451
MSMEG_0858	124.544	100.925	144.364	136.292	0.316142	6.90595	0.017645	0.0544502
MSMEG_0859	97.7381	91.1975	109.855	100.839	0.157461	6.60345	0.187688	0.332592
MSMEG_0860	40.9084	36.6841	54.1365	51.0848	0.439882	5.69385	0.000808156	0.00445832
MSMEG_0861	46.5606	55.1136	63.0037	49.2442	0.142739	5.79469	0.432437	0.597976
MSMEG_0862	68.6378	51.9378	59.6849	60.458	-0.00467181	5.80572	0.973128	0.988213
MSMEG_0863	63.0975	62.8155	57.9219	59.5518	-0.100133	5.98623	0.397158	0.56433
MSMEG_0864	5.31642	5.02624	6.04109	6.11659	0.233859	2.36271	0.15313	0.287473
MSMEG_0865	17.4043	14.6036	17.6825	17.6701	0.144775	3.925	0.27009	0.432654
MSMEG_0866	244.191	275.568	237.158	237.697	-0.130434	7.99025	0.252943	0.411156
MSMEG_0867	49.3587	49.9123	49.1066	48.5929	-0.0230297	5.61328	0.843137	0.914853
MSMEG_0868	3.63755	3.57588	3.16315	4.04941	-0.00297516	1.78843	0.988075	0.993761
MSMEG_0870	7.97463	7.52686	7.88194	7.87228	0.0242145	2.94571	0.860403	0.925444
MSMEG_0871	3.13389	2.35058	3.37057	3.56801	0.343863	1.58844	0.0798388	0.176054
MSMEG_0872	2.3784	2.87571	2.54089	3.73792	0.248383	1.66231	0.244045	0.401045
MSMEG_0874	24.2597	20.5301	18.1492	17.302	-0.336066	4.19059	0.0121882	0.0404709
MSMEG_0875	28.7926	30.6826	29.6351	28.9405	-0.022175	4.78623	0.867198	0.929324
MSMEG_0876	57.5852	58.5895	62.7703	65.1303	0.138623	5.93158	0.294354	0.458671
MSMEG_0877	105.265	88.1968	76.4341	83.3102	-0.276154	6.16447	0.0398557	0.10298
MSMEG_0878	19.8107	23.1807	19.0048	17.4719	-0.237515	4.32001	0.0708207	0.16114
MSMEG_0879	970.834	1018.2	714.275	854.454	-0.342488	9.96942	0.0526829	0.128072
MSMEG_0880	5372.55	5037.62	4226.25	4624.17	-0.234175	12.261	0.353059	0.519815
MSMEG_0881	15.7254	15.9789	11.3303	13.0544	-0.379614	4.02464	0.0115478	0.0386503
MSMEG_0882	18.8593	17.0542	17.1121	16.1127	-0.111084	4.0519	0.386005	0.553106
MSMEG_0883	35.592	33.6833	28.7276	29.9883	-0.238496	4.83882	0.0465547	0.116137
MSMEG_0884	9.23378	8.82718	8.01158	7.05107	-0.260405	3.07781	0.130052	0.25386
MSMEG_0885	9.48561	9.3023	11.7451	11.4403	0.30376	3.47351	0.0294937	0.08182
MSMEG_0886	15.2497	14.9287	18.9789	19.4825	0.349858	4.21665	0.00638897	0.0242488
MSMEG_0887	40.8525	37.2842	57.7922	48.5929	0.445823	5.44705	0.000772158	0.00428228
MSMEG_0888	12.5635	11.8279	17.6825	15.2632	0.434868	3.77758	0.00307368	0.0133405
MSMEG_0889	77.5637	69.9173	49.9622	48.1965	-0.586999	5.75769	1.14156e-06	1.30532e-05
MSMEG_0890	26.1344	32.6331	27.0942	25.3442	-0.165033	4.85296	0.228584	0.382054
MSMEG_0891	6.01595	5.6764	6.01516	5.35202	-0.0389713	2.68255	0.8342	0.91001
MSMEG_0892	22.8326	27.3067	30.1277	27.9777	0.212117	4.80804	0.124783	0.247133
MSMEG_0893	3.16187	2.60064	2.69645	2.77512	-0.0708637	1.56022	0.708108	0.819465
MSMEG_0894	11.5282	13.3783	8.5042	8.77844	-0.528655	3.46592	0.000267913	0.00169167
MSMEG_0895	52.1289	61.9153	50.7918	47.9699	-0.207835	5.78972	0.107864	0.222193
MSMEG_0896	21.2657	21.0302	22.142	25.4008	0.168223	4.57414	0.233693	0.387885
MSMEG_0897	23.784	21.3053	25.6682	27.2415	0.231131	4.44692	0.069028	0.15802
MSMEG_0898	14.1305	10.9777	15.8676	14.3287	0.268843	3.74378	0.0629608	0.147635
MSMEG_0899	100.928	100.975	110.477	116.3	0.167548	6.78293	0.157172	0.292875
MSMEG_0900	77.116	77.6692	62.4073	64.7056	-0.284194	6.02011	0.0671939	0.155304
MSMEG_0901	41.6639	45.4612	40.369	43.1276	-0.0618372	5.44247	0.619676	0.758937
MSMEG_0902	53.3041	40.9601	43.8433	39.7295	-0.172808	5.09614	0.216175	0.367439
MSMEG_0903	447.167	460.689	564.155	580.736	0.33466	9.07818	0.0101413	0.0350047
MSMEG_0904	26.3303	27.1817	35.4947	34.4341	0.385925	4.99325	0.00459226	0.0183954
MSMEG_0905	32.9058	37.8093	47.1101	47.5452	0.420121	5.53895	0.00163695	0.00805539
MSMEG_0906	61.9223	66.1913	55.2773	56.9466	-0.191251	5.95814	0.119063	0.238544
MSMEG_0909	103.194	128.282	149.083	159.683	0.415385	7.28068	0.00314624	0.0135804
MSMEG_0910	39.0617	44.1609	24.5273	28.8556	-0.641565	5.6303	8.02734e-07	9.65276e-06
MSMEG_0911	376.346	328.556	214.524	236.876	-0.643005	8.43134	2.40842e-07	3.32892e-06
MSMEG_0912	59.348	61.2651	71.1189	68.1886	0.20787	6.10888	0.078765	0.17442
MSMEG_0913	300.937	373.792	438.07	408.141	0.326654	8.71733	0.0287008	0.0801151
MSMEG_0914	19.7827	17.8044	25.383	25.6274	0.441236	4.75145	0.000373354	0.00230198
MSMEG_0915	105.041	107.101	92.5091	90.6445	-0.211975	6.6703	0.0716213	0.162248
MSMEG_0916	147.964	152.563	151.39	143.145	-0.0290366	7.0408	0.808316	0.892217
MSMEG_0917	135.876	122.13	130.493	124.71	-0.0155903	6.77728	0.897149	0.945976
MSMEG_0918	108.483	102.7	155.331	173.303	0.63797	6.76831	1.31189e-05	0.000117361
MSMEG_0919	357.907	351.662	431.899	423.602	0.26984	8.37199	0.0199515	0.0599498
MSMEG_0920	20.5382	18.5296	24.6051	24.2398	0.322955	4.38845	0.0117086	0.0391471
MSMEG_0921	58.0329	58.2144	56.3144	58.7872	-0.0143852	5.8587	0.906516	0.950497
MSMEG_0922	72.3592	62.2154	70.6782	67.6506	0.0400445	6.04635	0.761996	0.860595
MSMEG_0923	97.6262	99.2745	119.551	125.447	0.315214	6.92006	0.00758678	0.0275964
MSMEG_0924	154.26	144.111	187.144	151.527	0.182906	7.18182	0.248151	0.405989
MSMEG_0925	40.7965	29.2072	26.7053	24.2965	-0.455643	4.56791	0.00300206	0.013102
MSMEG_0926	41.524	37.0091	45.3471	41.3719	0.143718	5.21932	0.242159	0.398971
MSMEG_0927	17.4043	23.8809	17.0862	15.9428	-0.322924	4.24722	0.0401001	0.103526
MSMEG_0928	46.5326	49.8123	47.9657	45.7612	-0.0398414	5.58498	0.735033	0.839865
MSMEG_0929	340.866	450.086	441.518	429.634	0.139261	8.83438	0.326833	0.49541
MSMEG_0930	39.5094	43.4857	45.1137	43.6373	0.0964847	5.67824	0.437711	0.602751
MSMEG_0931	295.453	359.389	485.984	502.127	0.59348	9.07713	0.00165999	0.00812096
MSMEG_0932	814.923	752.286	983.038	934.536	0.291093	10.1016	0.123748	0.245585
MSMEG_0933	383.398	388.421	472.372	391.66	0.162847	8.52625	0.325684	0.494383
MSMEG_0934	93.8767	143.66	125.774	128.222	0.0963528	7.06918	0.561611	0.712666
MSMEG_0935	235.489	264.59	248.385	250.469	-0.00361014	8.08504	0.977278	0.989392
MSMEG_0936	107.056	99.1495	103.528	107.04	0.0302858	6.60679	0.797352	0.884412
MSMEG_0937	78.2353	69.6672	65.8816	61.7889	-0.211937	5.96833	0.12818	0.251598
MSMEG_0938	395.206	302.05	328.786	300.308	-0.148292	8.15111	0.277845	0.441366
MSMEG_0939	246.682	237.584	230.469	236.423	-0.0526977	7.87878	0.662159	0.788336
MSMEG_0940	173.203	193.473	196.089	205.5	0.131091	7.65277	0.275688	0.438604
MSMEG_0941	30.7513	29.2822	39.1504	40.5224	0.408425	5.42565	0.000527926	0.00308275
MSMEG_0942	18.9992	20.9052	24.8903	23.5036	0.277834	4.56106	0.0257569	0.0729335
MSMEG_0943	98.0739	89.347	92.8461	89.2003	-0.0417726	6.56493	0.732172	0.837815
MSMEG_0944	204.486	190.447	156.031	147.28	-0.380711	7.46886	0.00264392	0.0118514
MSMEG_0945	116.513	123.18	111.514	124.456	-0.0227455	7.25608	0.864004	0.927098
MSMEG_0946	156.722	183.82	193.133	186.754	0.157637	7.8543	0.242708	0.399684
MSMEG_0947	128.657	142.535	154.372	143.683	0.136212	7.24032	0.304819	0.47087
MSMEG_0948	162.962	198.524	163.343	161.41	-0.154722	7.50858	0.251577	0.409899
MSMEG_0949	198.33	192.197	182.348	188.765	-0.0735659	7.41296	0.520658	0.676114
MSMEG_0950	23.4202	28.182	23.9569	22.5124	-0.151729	4.65538	0.269623	0.432015
MSMEG_0951	29.2123	35.5838	26.8608	25.7406	-0.30133	4.87938	0.0300509	0.0830727
MSMEG_0952	498.988	480.218	438.251	492.159	-0.0737612	8.88359	0.573015	0.723197
MSMEG_0953	244.443	261.99	252.689	264.401	0.0299781	8.15323	0.802246	0.888229
MSMEG_0954	355.528	298.774	368.144	385.345	0.203688	8.52146	0.10527	0.217491
MSMEG_0955	39.0897	34.8836	45.9175	40.1543	0.219235	5.23116	0.0958397	0.201922
MSMEG_0956	120.039	104.476	124.504	130.006	0.181046	6.80108	0.138357	0.266094
MSMEG_0957	19.251	15.6789	21.805	19.709	0.250095	4.10058	0.179052	0.321363
MSMEG_0958	25.8546	29.3072	27.872	25.0044	-0.0611565	4.70926	0.692788	0.809434
MSMEG_0959	23.5601	28.8071	31.8389	31.4042	0.271326	5.12558	0.0446405	0.112433
MSMEG_0960	9.84936	8.82718	10.345	7.92891	-0.0289582	3.17182	0.870432	0.930819
MSMEG_0962	14.1025	14.7786	15.0898	15.1499	0.0658048	4.0567	0.597962	0.743933
MSMEG_0963	40.5727	34.9586	58.0515	72.7478	0.792276	5.53725	1.63376e-08	2.76947e-07
MSMEG_0964	75.1574	87.5716	91.2905	86.7366	0.129432	6.53711	0.315913	0.48293
MSMEG_0965	2744.98	2195.24	2080.49	2092.41	-0.243518	11.0772	0.246959	0.40467
MSMEG_0966	31.9545	28.8821	19.6271	20.5019	-0.599988	4.76165	4.91728e-06	4.89316e-05
MSMEG_0967	5.98797	5.22629	4.71879	4.30427	-0.310223	2.32801	0.0660905	0.153261
MSMEG_0968	184.732	191.847	149.653	146.515	-0.346542	7.3566	0.00410582	0.0168438
MSMEG_0969	196.819	220.704	228.343	250.27	0.196875	8.07952	0.112898	0.229549
MSMEG_0970	32.7379	26.2565	39.3578	38.9083	0.40871	5.31194	0.0023723	0.0108901
MSMEG_0971	30.2756	26.6066	39.5134	46.1576	0.590969	5.38104	5.9197e-06	5.78989e-05
MSMEG_0972	28.8486	23.3558	35.4169	34.3209	0.418743	4.77612	0.00243501	0.0111373
MSMEG_0973	74.206	60.0398	97.176	96.7044	0.530687	6.21906	4.49178e-05	0.000355778
MSMEG_0974	92.4217	80.4198	122.792	120.661	0.494383	6.56071	0.000314651	0.00196704
MSMEG_0975	198.051	190.947	217.868	210.343	0.138613	7.51339	0.220775	0.3728
MSMEG_0976	99.3331	94.5483	137.415	121.907	0.419754	6.60211	0.000466489	0.00278081
MSMEG_0977	49.1069	45.1361	57.533	58.1076	0.295369	5.50442	0.0297515	0.0823535
MSMEG_0978	133.778	121.855	139.645	126.353	0.0575208	6.85684	0.654289	0.784224
MSMEG_0979	7.69482	7.40183	7.23375	8.75012	0.0808805	2.95786	0.579969	0.729931
MSMEG_0980	10.8567	11.3528	10.5006	10.6757	-0.06943	3.79176	0.586156	0.735209
MSMEG_0981	3.83342	2.67566	3.99282	2.91671	0.092431	1.56499	0.713466	0.823512
MSMEG_0982	16.5928	13.5533	9.23016	8.77844	-0.741106	3.39222	3.33795e-07	4.46646e-06
MSMEG_0983	49.1069	56.614	52.1919	50.9149	-0.0364619	5.71713	0.765528	0.862951
MSMEG_0984	22.4129	20.5801	15.7379	15.8295	-0.445054	4.20338	0.000468996	0.0027931
MSMEG_0985	120.879	125.981	151.987	151.414	0.297472	7.28785	0.00954733	0.0333203
MSMEG_0986	116.206	152.288	131.219	132.951	-0.0236524	7.37463	0.867467	0.929324
MSMEG_0987	1144.12	1048.16	1155.82	1002.21	-0.0226984	9.88492	0.887159	0.940327
MSMEG_0988	1254.56	1265.46	1069.12	1070.12	-0.236341	10.1359	0.206513	0.356313
MSMEG_0989	80.166	101.375	101.869	110.127	0.223394	6.98204	0.121875	0.242967
MSMEG_0990	70.2327	65.4662	88.6718	90.4462	0.400594	6.50424	0.00247601	0.0112675
MSMEG_0991	23.7	21.1052	33.7834	34.9155	0.617039	4.82809	9.59123e-06	8.89665e-05
MSMEG_0992	9.3457	8.12701	8.81533	9.34479	0.0569245	3.13493	0.678434	0.79975
MSMEG_0993	16.7047	12.7531	14.3897	14.7818	-0.0125493	3.88813	0.935877	0.968526
MSMEG_0994	11.0526	11.1277	11.9525	10.6191	0.0262089	3.50473	0.843465	0.915051
MSMEG_0995	4.449	4.07601	5.75589	4.21931	0.230911	2.01377	0.220383	0.372577
MSMEG_0996	2.43436	2.25056	2.85202	3.14325	0.355562	1.39283	0.0772675	0.172093
MSMEG_0997	2.74215	2.32557	3.44835	3.00166	0.352938	1.4108	0.0791677	0.175004
MSMEG_0998	2.60225	2.07551	2.46311	2.86007	0.188826	1.36277	0.347579	0.515473
MSMEG_0999	31.8425	30.7326	29.3758	26.307	-0.16772	4.86008	0.178116	0.320049
MSMEG_1000	5.17651	4.07601	5.05585	4.44585	0.0434658	2.14854	0.807014	0.891776
MSMEG_1001	510.208	599.923	483.961	488.874	-0.1905	8.97938	0.151207	0.284458
MSMEG_1002	35.676	43.3107	33.8612	33.2165	-0.236157	5.30445	0.133193	0.258138
MSMEG_1003	88.3924	90.0222	92.6646	93.1647	0.0587063	6.70376	0.639471	0.77245
MSMEG_1005	7.8627	8.95221	8.97089	7.02275	-0.0714043	2.9339	0.64299	0.774519
MSMEG_1006	35.2003	35.6838	30.3869	30.2431	-0.22544	5.14308	0.0801646	0.176463
MSMEG_1007	40.4048	37.2592	41.6135	37.3792	0.0250195	5.22331	0.849487	0.918732
MSMEG_1008	125.747	171.892	95.2574	82.2341	-0.745867	6.47524	1.51461e-06	1.68889e-05
MSMEG_1009	13.9906	14.4036	10.0858	11.1288	-0.421647	3.66241	0.00117682	0.00609139
MSMEG_1010	30.2196	36.0839	34.8205	31.121	-0.00822674	5.02424	0.95072	0.975581
MSMEG_1011	24.2876	20.155	25.9534	26.6751	0.244695	4.53267	0.0845166	0.183601
MSMEG_1012	10.381	8.05199	10.7599	10.2226	0.190034	3.29145	0.196733	0.343872
MSMEG_1013	13.6268	16.179	21.8309	20.9833	0.521137	4.24392	6.57215e-05	0.000491465
MSMEG_1014	19.1111	15.9789	26.446	25.2592	0.560578	4.59906	2.87503e-05	0.00024076
MSMEG_1015	40.5727	50.4875	50.8696	40.9189	0.0114313	5.40491	0.951923	0.975773
MSMEG_1016	6.09989	10.1775	7.64859	8.18377	-0.0438673	3.58462	0.824647	0.902577
MSMEG_1017	1408.77	1531.4	1669.26	1555.48	0.133283	10.4552	0.466543	0.628284
MSMEG_1019	844.471	829.155	1229.89	1244.5	0.564097	10.4401	0.00267317	0.011957
MSMEG_1021	7.7228	7.72691	8.60791	8.21209	0.123076	3.18732	0.369916	0.536161
MSMEG_1022	14.9419	22.5806	7.00041	7.27761	-1.39531	3.56137	1.02986e-13	2.95744e-12
MSMEG_1023	33.0737	37.0341	17.9418	19.9922	-0.886849	4.95495	3.03767e-10	6.22277e-09
MSMEG_1025	6.96731	6.97672	3.99282	4.27595	-0.754491	2.40298	1.95686e-06	2.13657e-05
MSMEG_1026	40.4048	32.8831	22.5828	19.8789	-0.786058	4.68557	9.17068e-09	1.59763e-07
MSMEG_1027	17.3763	17.7544	22.6606	26.1654	0.474024	4.83052	0.000231595	0.00149232
MSMEG_1028	700.984	698.397	822.185	821.124	0.231814	9.74927	0.12473	0.247133
MSMEG_1029	179.219	175.918	148.227	151.102	-0.246638	7.22164	0.0467885	0.116577
MSMEG_1030	137.667	147.761	210.22	220.169	0.592397	8.08005	1.29282e-06	1.46761e-05
MSMEG_1031	26.694	19.5798	41.432	39.6446	0.810388	5.04704	6.79901e-08	1.03283e-06
MSMEG_1033	1321.63	1478.71	1501.72	1574.34	0.135469	10.3105	0.441998	0.606385
MSMEG_1034	84.1673	96.6989	114.625	109.136	0.306884	6.80164	0.0242441	0.0695619
MSMEG_1035	67.8263	58.2144	73.3487	75.353	0.238831	6.0642	0.0530323	0.128452
MSMEG_1037	319.321	571.866	471.957	531.973	0.171788	9.61965	0.428353	0.593765
MSMEG_1038	84.615	116.229	107.443	100.074	0.0469408	6.83343	0.773223	0.868047
MSMEG_1039	59.1801	57.8643	59.659	63.3463	0.0715971	5.99138	0.544292	0.697471
MSMEG_1041	804.206	679.993	725.994	686.927	-0.0709743	9.35057	0.633293	0.769619
MSMEG_1042	122.194	113.303	126.111	117.518	0.0491459	6.91219	0.684523	0.804215
MSMEG_1043	166.348	244.06	151.909	156.709	-0.411415	8.02099	0.00811139	0.0289679
MSMEG_1044	4.02929	2.52562	3.03351	2.97334	-0.12022	1.65777	0.620334	0.7593
MSMEG_1045	92.4217	75.8937	73.0894	67.3958	-0.260431	6.16686	0.0914359	0.194929
MSMEG_1046	112.092	134.183	119.837	124.059	-0.014214	7.01426	0.916382	0.956577
MSMEG_1047	52.4646	51.8878	53.7994	57.3147	0.0904586	5.97849	0.442774	0.606799
MSMEG_1048	21.9652	17.0542	20.3012	17.5002	-0.0446225	4.38137	0.819596	0.899083
MSMEG_1049	108.595	109.552	124.011	135.754	0.2518	7.03148	0.034758	0.0930579
MSMEG_1050	49.3587	45.1861	58.5701	60.6279	0.334472	5.80728	0.00641845	0.024346
MSMEG_1051	100.984	101.825	111.799	106.531	0.106422	6.71073	0.394451	0.56188
MSMEG_1052	205.913	180.169	187.326	188.085	-0.0403491	7.59298	0.755097	0.855024
MSMEG_1053	142.34	143.886	165.65	162.203	0.195898	7.34108	0.0886071	0.190123
MSMEG_1054	28.177	27.2567	21.1568	24.5513	-0.278624	4.76329	0.0812973	0.178312
MSMEG_1055	103.67	126.031	120.614	131.733	0.13535	7.07915	0.296585	0.461161
MSMEG_1057	1773.45	1691.27	1440.97	1445.3	-0.263528	10.2513	0.132106	0.256741
MSMEG_1058	21.4336	25.9314	24.1644	23.9	0.0205293	4.77138	0.901892	0.947792
MSMEG_1059	83.104	82.7954	83.59	84.4146	0.018184	6.58715	0.881874	0.937317
MSMEG_1060	317.642	368.391	275.272	303.564	-0.245182	8.60668	0.128706	0.252138
MSMEG_1061	62.4819	68.6669	73.3228	72.6062	0.153857	6.37278	0.210008	0.36007
MSMEG_1062	77.0601	97.124	88.3088	99.4795	0.108103	6.69314	0.456174	0.618293
MSMEG_1063	123.928	154.413	180.04	170.528	0.332681	6.9591	0.0176717	0.0544791
MSMEG_1064	297.216	238.859	256.837	273.038	-0.0166983	8.07736	0.897241	0.945976
MSMEG_1065	21.2657	20.5051	20.5864	18.2082	-0.105758	4.01153	0.42522	0.590594
MSMEG_1066	48.995	59.1646	52.2956	50.2353	-0.0774954	5.40124	0.540216	0.693492
MSMEG_1067	54.5912	47.4367	53.8513	48.8761	0.0104459	5.38464	0.934465	0.967383
MSMEG_1068	35.4801	31.4328	28.7794	27.5813	-0.246919	4.80434	0.0566052	0.135101
MSMEG_1069	4.16919	3.92597	3.44835	4.95557	0.0512625	2.084	0.808519	0.892223
MSMEG_1071	2.54628	2.75068	1.99641	2.60521	-0.20867	1.3477	0.323737	0.492616
MSMEG_1072	4.14121	3.37583	2.87794	3.11493	-0.324137	1.67493	0.0804316	0.176927
MSMEG_1073	70.0368	69.3171	58.933	61.5057	-0.210512	6.29351	0.0700257	0.159678
MSMEG_1074	30.3036	33.7833	35.728	31.4608	0.0681359	5.10516	0.590776	0.737922
MSMEG_1075	45.8051	45.4362	48.4843	50.5468	0.118114	5.84487	0.344955	0.513595
MSMEG_1076	2220.78	2830.25	2349.78	2265.01	-0.130316	11.3572	0.613758	0.755901
MSMEG_1077	807.62	954.21	602.657	626.724	-0.51916	9.74332	0.00165432	0.00811198
MSMEG_1078	94.8561	120.63	89.1126	92.032	-0.250759	7.10118	0.0598204	0.141486
MSMEG_1080	5.42834	5.42634	5.98924	5.66351	0.103066	2.78594	0.492491	0.651783
MSMEG_1082	2.77013	3.52587	3.60391	3.45474	0.160809	1.4904	0.397039	0.564289
MSMEG_1090	24.1197	20.7301	15.7639	18.7179	-0.379295	4.21274	0.0155429	0.0492935
MSMEG_1094	6.04393	5.77643	3.9669	4.02109	-0.564394	2.20052	0.000220214	0.00142776
MSMEG_1097	591.354	905.874	726.824	758.514	-0.0115371	9.94543	0.953426	0.976216
MSMEG_1098	89.036	106.876	92.8721	126.608	0.163481	8.3989	0.284941	0.449234
MSMEG_1101	3.07793	3.62589	10.7858	11.2704	1.71404	2.62196	3.67416e-21	1.52018e-19
MSMEG_1102	15.2217	15.7039	19.4974	17.925	0.275272	4.16414	0.0327748	0.0889217
MSMEG_1103	53.2481	40.41	38.1911	34.3775	-0.367118	5.11257	0.00980548	0.0340888
MSMEG_1106	22.8046	17.7544	18.0714	16.056	-0.247546	3.92595	0.130103	0.25386
MSMEG_1107	8.42232	8.62713	6.92262	6.39976	-0.355029	2.76584	0.0114013	0.0382822
MSMEG_1108	48.967	49.3622	56.807	63.0349	0.285186	5.93314	0.0192336	0.0581819
MSMEG_1109	293.746	243.56	245.403	226.087	-0.188407	7.72608	0.187204	0.332203
MSMEG_1110	40.2089	35.6588	31.9426	30.6962	-0.275816	5.09048	0.0295637	0.0819332
MSMEG_1111	33.2976	34.5585	35.7799	33.9811	0.0399514	5.23452	0.73431	0.839498
MSMEG_1112	570.62	637.832	598.872	647.905	0.0450174	9.62322	0.774158	0.868167
MSMEG_1113	14.2984	11.978	19.99	17.4719	0.51349	4.81201	0.000531428	0.00309459
MSMEG_1114	50.7018	104.701	82.4233	88.5773	0.137577	6.97195	0.549004	0.70148
MSMEG_1115	28.149	29.9824	38.6059	38.9366	0.415256	5.42026	0.000432561	0.00261827
MSMEG_1116	8.67416	10.0275	8.06343	8.89171	-0.143938	3.3994	0.328614	0.49727
MSMEG_1117	8.84204	9.97746	6.37815	6.42808	-0.556697	2.86623	0.000120653	0.000847803
MSMEG_1118	8.50627	6.8767	7.88194	7.13602	-0.0308106	2.95165	0.836924	0.911413
MSMEG_1119	3.10591	4.20104	2.41125	2.66185	-0.532377	1.50541	0.0077055	0.0278826
MSMEG_1120	8.33838	7.35181	6.79299	6.11659	-0.278468	2.7188	0.0670046	0.154923
MSMEG_1123	17.3203	17.2293	23.4384	22.3142	0.405404	4.41428	0.00137418	0.00690275
MSMEG_1124	7.10721	5.75142	4.92621	6.31481	-0.193923	2.45489	0.310775	0.477398
MSMEG_1125	9.37368	10.3275	8.14121	8.18377	-0.272382	3.03843	0.0455949	0.114196
MSMEG_1126	8.898	7.52686	5.49661	5.3237	-0.599553	2.58263	0.000190675	0.00124912
MSMEG_1127	17.9639	15.4288	12.3933	11.7235	-0.467721	3.77995	0.000412151	0.00250437
MSMEG_1128	3.49764	2.32557	2.25569	1.78401	-0.517783	1.24619	0.0315949	0.0864289
MSMEG_1129	710.329	608.575	657.079	603.447	-0.0652854	8.93117	0.688076	0.806732
MSMEG_1130	348.002	391.172	413.724	415.985	0.166642	8.66404	0.172627	0.313574
MSMEG_1131	1507.15	1746.61	1690.96	1827.39	0.112787	10.8229	0.601803	0.746939
MSMEG_1132	139.654	216.628	188.829	226.229	0.220052	8.39294	0.200005	0.348526
MSMEG_1133	99.6129	104.151	118.877	118.367	0.219419	6.76413	0.0926127	0.196505
MSMEG_1134	141.613	147.161	184.111	185.367	0.355496	7.50855	0.00467375	0.0186742
MSMEG_1136	109.854	113.203	132.022	117.461	0.161601	7.01297	0.187445	0.332437
MSMEG_1137	27.9811	24.7561	26.2386	25.9672	-0.0140323	4.84091	0.919207	0.959166
MSMEG_1138	4.67285	4.32607	2.22976	2.60521	-0.896746	1.7937	4.98746e-06	4.95516e-05
MSMEG_1139	7.63885	7.92696	5.75589	5.69183	-0.443458	2.89302	0.00274799	0.0121713
MSMEG_1140	33.0178	26.7316	20.6642	19.2559	-0.580555	4.64722	2.7223e-05	0.000228579
MSMEG_1141	14.886	15.5788	7.88194	7.98555	-0.941367	3.63893	5.11109e-13	1.40365e-11
MSMEG_1142	7.44298	5.37633	4.8225	4.50249	-0.454592	2.77517	0.0132679	0.0433014
MSMEG_1143	30.5554	23.6308	19.6789	17.7834	-0.531073	4.44462	0.000513131	0.00301596
MSMEG_1144	24.6234	20.5801	15.4787	16.1976	-0.51239	4.00401	0.000948586	0.00506853
MSMEG_1145	20.5661	18.0294	13.8971	12.2049	-0.562366	3.80762	3.47751e-05	0.00028551
MSMEG_1146	15.1378	13.5533	10.0858	9.85451	-0.523643	3.46001	0.00018157	0.00119695
MSMEG_1147	18.2157	15.9289	10.6562	10.3642	-0.698554	3.77052	9.50469e-07	1.11729e-05
MSMEG_1148	23.1684	17.7044	14.7268	14.7818	-0.468489	4.00404	0.00116913	0.00607149
MSMEG_1149	17.0405	15.2538	11.5377	11.1571	-0.507528	3.62108	8.94655e-05	0.000648213
MSMEG_1150	26.2463	23.5308	18.2011	17.2737	-0.487676	4.30161	0.000135751	0.000935094
MSMEG_1151	21.4056	23.4808	39.7727	41.6551	0.858565	4.85221	5.95485e-10	1.15944e-08
MSMEG_1152	3.88938	4.12602	3.94097	3.31315	-0.142158	1.89559	0.402777	0.569997
MSMEG_1153	5.59623	5.2763	4.56323	4.67239	-0.234776	2.24769	0.202957	0.352011
MSMEG_1154	5.40036	5.30131	4.09653	5.23875	-0.199143	2.24988	0.307452	0.473681
MSMEG_1155	4.42102	3.40084	2.95573	3.14325	-0.355099	1.54012	0.0603005	0.142407
MSMEG_1156	6.79942	6.00148	4.45952	5.40865	-0.375752	2.28233	0.0530092	0.128452
MSMEG_1157	3.04994	3.80094	2.46311	2.77512	-0.392883	1.48186	0.0419484	0.107198
MSMEG_1158	7.10721	6.9017	6.61149	7.53247	0.012818	2.71599	0.932946	0.966765
MSMEG_1159	2.63023	2.35058	1.65936	2.20877	-0.367192	1.13217	0.0825008	0.180281
MSMEG_1165	340.81	289.221	367.444	362.918	0.213266	8.17276	0.0796277	0.175835
MSMEG_1166	6.65951	6.17652	5.39291	4.92725	-0.311937	2.37302	0.0351323	0.0937807
MSMEG_1167	53.8077	67.2666	49.4695	50.6034	-0.275347	6.27191	0.0364732	0.0965498
MSMEG_1168	74.0941	47.0866	43.0395	42.1648	-0.507542	5.25726	0.00333922	0.0142375
MSMEG_1169	23.2244	28.7821	28.5202	28.1193	0.122308	5.1452	0.408358	0.574891
MSMEG_1171	4.39304	4.97623	5.26327	4.64408	0.0800001	2.36539	0.62107	0.759609
MSMEG_1172	7.61087	7.62688	7.67452	9.08993	0.135931	3.36811	0.349058	0.51628
MSMEG_1173	6.74346	6.15152	7.15597	5.86173	0.0165297	2.80179	0.924043	0.962143
MSMEG_1174	2.40638	2.10052	1.71121	2.20877	-0.202645	1.42296	0.357422	0.524826
MSMEG_1175	5.84806	5.42634	5.75589	4.72903	-0.101389	2.4414	0.552749	0.70512
MSMEG_1176	66.819	70.5674	52.9179	56.5501	-0.327993	6.05243	0.00562119	0.0218625
MSMEG_1177	23.1684	21.7804	19.3419	17.1604	-0.299383	4.1536	0.0374076	0.0980644
MSMEG_1178	101.656	103.401	104.773	94.9487	-0.0379505	6.46499	0.778049	0.870831
MSMEG_1179	171.273	176.669	146.308	140.625	-0.278116	7.23696	0.0305194	0.0841826
MSMEG_1180	80.7816	91.9977	77.6267	77.7317	-0.153478	6.41131	0.300623	0.466129
MSMEG_1181	38.53	41.3352	41.6135	40.1543	0.0338173	5.43942	0.790956	0.879944
MSMEG_1182	39.2575	38.1344	39.0726	37.4075	-0.0169399	5.31748	0.912149	0.953859
MSMEG_1183	83.6916	74.0433	80.7121	76.2875	-0.00643532	6.25469	0.958846	0.978926
MSMEG_1184	41.1043	37.6343	40.7838	39.5313	0.029027	5.10357	0.812193	0.894394
MSMEG_1185	25.6587	29.0322	29.1943	28.0344	0.0650118	4.68513	0.627708	0.765346
MSMEG_1186	6.21181	6.65164	6.35222	6.31481	-0.0231906	2.51192	0.876104	0.933393
MSMEG_1187	14.83	12.9532	12.3933	10.3359	-0.28704	3.83808	0.0407521	0.104851
MSMEG_1188	247.913	308.376	202.312	198.11	-0.474387	8.27061	0.00082851	0.00454669
MSMEG_1189	43.2309	38.0844	54.2661	55.021	0.426889	5.58417	0.00082669	0.00454463
MSMEG_1190	20.9299	25.1562	19.5234	18.5763	-0.275284	4.38965	0.0366245	0.0968593
MSMEG_1191	11.1365	12.278	10.8117	10.2226	-0.155029	3.55623	0.300229	0.465633
MSMEG_1193	46.4487	42.9106	38.58	38.6534	-0.210152	5.24688	0.112753	0.229409
MSMEG_1194	21.7134	17.2293	23.3865	21.6063	0.209596	4.44692	0.188477	0.333803
MSMEG_1195	85.8462	83.2455	98.3946	90.871	0.16276	6.48427	0.176177	0.318019
MSMEG_1196	32.3182	30.4325	34.4576	32.3386	0.0905998	4.93912	0.475833	0.636976
MSMEG_1198	15.0259	18.4546	13.2489	11.8084	-0.418611	4.04445	0.00274371	0.0121687
MSMEG_1199	65.1681	65.2661	85.0938	84.3863	0.377784	6.37852	0.00268606	0.0119844
MSMEG_1200	19.4189	19.2297	10.708	10.081	-0.893673	3.85693	6.8229e-13	1.84953e-11
MSMEG_1201	7.52693	8.30205	6.63742	5.74846	-0.353227	2.70174	0.0185951	0.056714
MSMEG_1203	19.8386	15.5538	22.6865	21.0116	0.30594	4.34436	0.0290153	0.0807778
MSMEG_1204	75.2133	81.3201	91.3423	89.0587	0.204605	6.17223	0.0819568	0.179279
MSMEG_1205	28.149	33.9834	41.2765	38.9366	0.367992	4.99038	0.0157125	0.0497312
MSMEG_1206	6.40768	8.47709	9.17831	8.35368	0.234141	2.9297	0.194888	0.341788
MSMEG_1207	2.57427	2.50062	2.87794	2.77512	0.156583	1.58085	0.450537	0.61396
MSMEG_1208	1.76281	1.97549	2.04827	2.0955	0.145393	1.23946	0.524495	0.679833
MSMEG_1209	24.3716	18.9797	15.7639	13.4225	-0.568653	3.80167	0.000159735	0.00107787
MSMEG_1210	70.4006	58.7395	54.6291	51.991	-0.275971	5.62565	0.0338437	0.0913096
MSMEG_1211	81.5091	107.952	131.763	123.804	0.431498	6.94377	0.00194361	0.00926715
MSMEG_1212	7.80674	7.7019	6.17073	6.85285	-0.252954	2.79296	0.0813445	0.178312
MSMEG_1213	28.6247	27.0067	30.8796	29.3936	0.116079	4.75781	0.358386	0.525775
MSMEG_1214	11.836	10.8777	14.3119	15.1782	0.377106	3.63944	0.00310009	0.0134088
MSMEG_1215	52.2408	47.0616	55.0439	56.3802	0.16641	5.72692	0.175008	0.31627
MSMEG_1216	37.8305	29.4323	28.3646	27.6096	-0.264034	4.7861	0.0542452	0.130808
MSMEG_1217	5.37238	5.75142	4.30395	4.3609	-0.361582	2.18422	0.0192851	0.0582816
MSMEG_1218	6.18383	5.60138	3.70762	3.48306	-0.709854	2.37346	3.19332e-05	0.000264595
MSMEG_1219	8.39434	8.02698	7.20783	6.17322	-0.29269	2.82887	0.0408561	0.104961
MSMEG_1220	19.279	17.9044	14.6231	13.9889	-0.37703	3.75172	0.0025403	0.0114935
MSMEG_1221	8.39434	9.12725	9.56722	9.74123	0.138665	3.24106	0.29663	0.461161
MSMEG_1222	13.6828	12.178	12.8081	12.4031	-0.035339	3.77082	0.79411	0.882253
MSMEG_1223	9.12185	8.32705	8.3227	8.12713	-0.0835406	3.12597	0.547763	0.700606
MSMEG_1224	2.93802	2.60064	3.03351	2.7468	0.066154	1.55234	0.721422	0.828378
MSMEG_1225	27.0857	25.0312	22.6346	21.6629	-0.23387	4.91137	0.0701505	0.159905
MSMEG_1226	14.2424	11.978	10.5265	9.6846	-0.373597	3.75913	0.016871	0.0524477
MSMEG_1227	3.63755	4.65115	4.66694	4.92725	0.206148	2.32046	0.24568	0.403205
MSMEG_1228	2.26647	1.90047	1.81492	1.95391	-0.141919	1.07448	0.513526	0.670591
MSMEG_1229	6.15585	6.45159	6.94855	8.09882	0.252746	2.87686	0.0933252	0.197463
MSMEG_1235	6.18383	5.62639	5.62625	5.86173	-0.0389733	2.68083	0.807405	0.891776
MSMEG_1236	13.5149	13.8284	12.2377	13.8473	-0.0687463	4.33592	0.669078	0.792734
MSMEG_1237	5.31642	6.75167	4.20024	4.81398	-0.425252	3.43277	0.0160787	0.0505343
MSMEG_1238	37.3548	41.2852	35.9613	35.2553	-0.143277	5.52049	0.304073	0.469972
MSMEG_1239	83.9155	103.25	80.401	89.1436	-0.143039	6.56851	0.289228	0.453492
MSMEG_1240	5.42834	6.42659	5.96331	7.07939	0.133949	2.83849	0.435481	0.600654
MSMEG_1241	4.53295	5.50136	4.14839	4.55912	-0.208019	2.33306	0.268032	0.430071
MSMEG_1242	313.193	401.624	377.426	362.974	0.0506616	8.52661	0.718979	0.826932
MSMEG_1243	132.351	124.431	146.438	154.274	0.22787	7.53548	0.0484303	0.119913
MSMEG_1244	206.277	204.45	243.899	243.248	0.24618	7.87233	0.0407262	0.104841
MSMEG_1245	39.7052	42.8606	29.661	32.7351	-0.404708	5.63193	0.000918297	0.00492762
MSMEG_1246	33.3815	33.0832	22.4272	26.3636	-0.446589	4.95763	0.000529361	0.00308827
MSMEG_1247	71.24	74.9935	32.7723	37.4641	-1.05838	6.05658	3.18902e-15	9.92859e-14
MSMEG_1248	351.695	311.227	204.049	216.346	-0.657062	7.71968	3.72136e-08	5.92498e-07
MSMEG_1249	24.8473	27.3317	19.29	19.7656	-0.418569	4.71032	0.000686696	0.00386282
MSMEG_1250	9.84936	8.95221	8.53012	8.94834	-0.104658	3.17553	0.490172	0.649261
MSMEG_1251	27.5894	20.0299	17.1899	17.5286	-0.45469	4.379	0.00510021	0.0201225
MSMEG_1252	208.739	191.347	166.765	158.522	-0.298481	7.56808	0.0102862	0.0353885
MSMEG_1253	30.8072	35.0086	28.4942	25.9106	-0.274836	4.80321	0.0281152	0.0786901
MSMEG_1254	74.8216	91.4976	90.0978	95.6283	0.158824	6.682	0.218036	0.369703
MSMEG_1255	44.4061	46.1864	56.7551	59.212	0.355996	5.81025	0.00254627	0.0115039
MSMEG_1256	5.95998	7.15176	7.64859	7.90059	0.243045	2.86809	0.117347	0.236084
MSMEG_1257	25.1271	33.2332	30.0499	28.7989	0.011338	4.99539	0.945104	0.972783
MSMEG_1258	93.0933	94.7984	88.8533	95.9398	-0.024105	6.74982	0.851391	0.919799
MSMEG_1259	12.7034	13.3533	11.3044	11.5819	-0.187853	3.74269	0.150444	0.283396
MSMEG_1260	61.7544	64.991	62.874	67.7922	0.0436853	6.15426	0.717673	0.825688
MSMEG_1261	23.8959	27.1817	20.8457	18.6046	-0.372646	4.58621	0.0196105	0.0590663
MSMEG_1262	5.40036	5.90146	4.09653	4.10604	-0.463352	2.34101	0.007469	0.0272779
MSMEG_1263	11.2204	12.5781	8.91904	8.01386	-0.490893	3.48147	0.00263275	0.0118182
MSMEG_1264	14.802	16.229	11.6933	12.5164	-0.359066	4.4372	0.0175396	0.0541781
MSMEG_1265	109.574	117.554	87.7384	100.386	-0.272058	6.83535	0.0320422	0.0873108
MSMEG_1266	4.11323	4.50111	2.87794	4.81398	-0.16934	2.25473	0.42845	0.593768
MSMEG_1268	65.7277	79.1195	72.3116	63.8277	-0.089585	6.10144	0.494865	0.653275
MSMEG_1269	100.62	101.825	77.1341	77.0237	-0.393124	6.21734	0.00166061	0.00812096
MSMEG_1270	13.6548	11.8279	9.41166	9.59965	-0.42146	3.37528	0.0037056	0.0154874
MSMEG_1271	3.02196	2.87571	3.44835	3.2282	0.180545	2.71263	0.371157	0.537015
MSMEG_1272	63.1814	116.104	97.8242	85.6606	0.0331224	6.37821	0.873178	0.932528
MSMEG_1273	3.97332	5.07625	3.13722	3.02998	-0.556187	2.17795	0.00206157	0.00971903
MSMEG_1274	3.07793	3.57588	3.5002	3.45474	0.0610593	1.86666	0.739878	0.842535
MSMEG_1275	11.7241	10.6776	12.7304	11.3553	0.106535	3.60037	0.424561	0.590069
MSMEG_1276	11.864	11.1027	11.9785	10.8739	-0.00566942	3.61829	0.966603	0.984146
MSMEG_1277	4.81276	3.92597	3.75948	3.82287	-0.201633	1.74512	0.270839	0.433379
MSMEG_1278	36.1237	37.5093	32.2796	26.1937	-0.331959	4.74144	0.0130063	0.0425801
MSMEG_1279	61.1108	71.2926	63.0555	66.5462	-0.0312708	6.11585	0.804844	0.890198
MSMEG_1280	15.0259	14.9037	18.927	17.302	0.276113	4.12354	0.0352994	0.0941466
MSMEG_1281	130.532	118.754	135.704	130.572	0.095272	6.74646	0.426548	0.591916
MSMEG_1282	10.2971	12.078	13.6119	12.035	0.196236	3.64493	0.198546	0.346367
MSMEG_1283	15.2777	13.3283	15.1675	18.6329	0.240642	3.88822	0.151543	0.284833
MSMEG_1284	38.586	33.5583	31.0092	32.6501	-0.180127	4.94754	0.152352	0.286184
MSMEG_1285	138.227	128.057	134.408	134.622	0.0148924	7.15223	0.89888	0.946981
MSMEG_1286	63.9929	51.8378	37.8281	35.0571	-0.667586	5.37417	4.75018e-07	6.07193e-06
MSMEG_1287	14.802	12.5531	17.0084	14.6119	0.210416	3.65222	0.23076	0.384641
MSMEG_1288	18.0478	17.8544	17.3973	15.5746	-0.12207	4.29548	0.361511	0.528941
MSMEG_1289	10.5489	8.35206	8.89311	7.98555	-0.160482	3.07098	0.344701	0.513595
MSMEG_1290	8.22646	9.00222	5.70403	5.57856	-0.611218	4.75508	5.92055e-05	0.000448066
MSMEG_1291	35.3122	29.3072	42.884	41.8533	0.391746	5.19739	0.00380119	0.0158106
MSMEG_1292	14.5502	15.3788	19.2641	16.2826	0.248618	4.16033	0.0640843	0.149712
MSMEG_1293	24.9592	24.0809	17.2677	17.9816	-0.476331	4.40566	8.64947e-05	0.000628135
MSMEG_1294	8.14251	7.2768	5.88553	8.38199	-0.113071	2.738	0.608832	0.7521
MSMEG_1295	24.5115	23.1057	28.2868	25.061	0.164695	4.30644	0.216801	0.368143
MSMEG_1296	68.7217	78.9195	75.0599	79.6006	0.066721	6.22198	0.631657	0.768374
MSMEG_1297	27.7013	24.6311	33.1612	35.5385	0.392923	5.27547	0.00248815	0.01129
MSMEG_1298	16.5089	13.4783	21.2086	21.8611	0.523328	4.23449	0.00084151	0.00460597
MSMEG_1299	11.5003	13.2033	10.5265	10.6474	-0.223909	3.7071	0.0921527	0.195992
MSMEG_1300	6.3797	7.15176	3.24093	3.96446	-0.912226	2.33515	1.42262e-06	1.59765e-05
MSMEG_1301	2.65821	2.97573	2.80016	1.84064	-0.274288	2.38427	0.169258	0.309437
MSMEG_1303	24.6234	54.7385	39.3578	41.0321	0.0178219	5.77331	0.941885	0.971705
MSMEG_1304	11.0526	9.97746	9.17831	10.3359	-0.107859	3.49465	0.42579	0.591124
MSMEG_1305	40.6846	41.8603	35.7021	35.5668	-0.21199	5.11258	0.0660149	0.153142
MSMEG_1308	2.21051	2.15053	2.07419	2.03886	-0.0832353	1.09794	0.676117	0.798067
MSMEG_1310	28.4568	31.7578	26.0311	23.9	-0.270281	4.60357	0.0309207	0.0849541
MSMEG_1311	102.831	92.0477	81.801	81.2997	-0.256656	6.44216	0.0585551	0.139016
MSMEG_1312	12.6755	11.4278	9.67093	9.2032	-0.351121	3.88306	0.0094481	0.033029
MSMEG_1313	31.8146	33.2832	28.5202	29.3087	-0.171127	5.11924	0.158056	0.293827
MSMEG_1314	19.5868	16.7791	21.2605	21.0683	0.220032	4.81172	0.112289	0.228761
MSMEG_1315	212.489	224.48	283.231	292.577	0.397994	8.12681	0.000595029	0.00341436
MSMEG_1316	130.868	158.914	133.734	128.505	-0.144231	7.30897	0.263391	0.424299
MSMEG_1317	36.0957	41.6603	32.6167	28.7423	-0.341702	5.03935	0.0102602	0.0353182
MSMEG_1318	2.43436	2.07551	2.69645	2.54858	0.222226	1.46665	0.272583	0.435204
MSMEG_1319	1.73483	2.47561	1.76307	1.92559	-0.200108	1.09856	0.364846	0.531887
MSMEG_1320	1.9307	2.07551	1.97048	2.23709	0.0662357	0.966651	0.748626	0.849533
MSMEG_1321	4.56093	9.17726	5.62625	5.4936	-0.30851	2.56045	0.20377	0.352886
MSMEG_1322	103.334	150.062	124.037	130.232	0.00466837	7.23829	0.976252	0.98899
MSMEG_1323	5.98797	5.62639	6.1448	4.89894	-0.0694455	2.8168	0.689264	0.807525
MSMEG_1325	26.6381	20.4801	28.598	26.1937	0.218819	4.49907	0.174529	0.315809
MSMEG_1327	45.5813	36.584	54.655	50.6318	0.358505	5.46821	0.00740295	0.0270923
MSMEG_1328	47.2602	49.4372	54.8624	55.3891	0.189068	5.99076	0.109827	0.224691
MSMEG_1329	10.1292	8.87719	9.41166	10.2226	0.0476571	3.33375	0.737766	0.842071
MSMEG_1330	10.0732	12.5031	12.4452	11.2987	0.0715747	3.69622	0.64485	0.776611
MSMEG_1331	26.8899	27.0317	24.294	26.0521	-0.0992463	4.76448	0.475617	0.636949
MSMEG_1332	26.3862	29.3322	24.6051	26.5619	-0.123729	4.73359	0.346403	0.514775
MSMEG_1333	6.88336	6.62663	7.51895	7.5891	0.161655	2.84488	0.285637	0.450106
MSMEG_1334	82.2086	79.7447	85.5087	86.4251	0.0863126	6.38975	0.483336	0.643731
MSMEG_1335	9.98927	14.4286	4.84843	4.191	-1.43349	3.06703	8.05278e-13	2.16427e-11
MSMEG_1336	23.3363	36.484	19.1344	23.0222	-0.506206	5.50277	0.00676918	0.0254614
MSMEG_1337	6.09989	7.20178	2.87794	4.07773	-0.940878	2.1021	6.63396e-07	8.10116e-06
MSMEG_1338	19.363	27.0067	11.9007	13.8473	-0.849648	4.2844	0.000121647	0.000853837
MSMEG_1339	162.151	227.381	138.764	169.197	-0.339232	7.56773	0.0325579	0.088488
MSMEG_1340	231.376	353.712	252.378	272.783	-0.156028	8.44537	0.350248	0.516947
MSMEG_1341	156.387	142.685	171.354	189.218	0.269818	7.85426	0.0204967	0.0611209
MSMEG_1342	202.779	185.696	246.596	247.637	0.347432	8.0092	0.00342324	0.0145661
MSMEG_1343	75.0175	95.6986	52.9438	57.1448	-0.63303	5.97027	0.0161664	0.0507592
MSMEG_1344	321.699	419.353	297.517	279.976	-0.359828	8.32226	0.0122297	0.0405444
MSMEG_1345	225.192	261.064	238.766	240.784	-0.0201239	8.30456	0.875002	0.932851
MSMEG_1346	219.344	197.974	251.703	271.905	0.327369	8.30761	0.0129798	0.0425378
MSMEG_1347	341.118	304.625	422.539	413.804	0.373189	8.67082	0.00235687	0.0108271
MSMEG_1348	11.5003	11.6529	8.84125	10.251	-0.279576	3.27006	0.0509994	0.124751
MSMEG_1349	43.1189	37.4842	52.1141	49.9521	0.341122	5.79968	0.00837543	0.0297084
MSMEG_1350	136.408	192.472	196.504	195.136	0.25177	7.81786	0.104155	0.215544
MSMEG_1351	18.1598	21.4053	19.4974	19.5108	-0.0214913	4.43669	0.871944	0.931961
MSMEG_1352	58.3407	51.1376	60.8517	59.4102	0.135852	5.84012	0.320187	0.488538
MSMEG_1353	213.944	179.969	176.67	173.926	-0.167925	7.38462	0.170323	0.310933
MSMEG_1355	20.4822	17.9544	17.1121	14.7251	-0.270061	3.94454	0.0528439	0.128315
MSMEG_1356	14.5782	15.2538	12.3155	13.6491	-0.201421	3.91691	0.133289	0.258243
MSMEG_1357	4.98064	5.37633	5.02992	5.12548	-0.0295854	2.46213	0.868129	0.92962
MSMEG_1358	250.515	244.21	232.647	225.011	-0.112317	7.54092	0.312731	0.479349
MSMEG_1359	76.2766	77.2191	50.4029	47.4885	-0.64878	5.66745	5.30381e-08	8.17541e-07
MSMEG_1360	153.533	153.563	159.194	154.246	0.0295285	7.11852	0.799155	0.886087
MSMEG_1361	188.313	172.518	182.918	183.979	0.0241304	7.58349	0.834076	0.91001
MSMEG_1362	6.8274	5.65139	8.60791	8.5519	0.462413	2.88635	0.00154289	0.00764034
MSMEG_1363	16.6208	15.2788	18.8233	17.1321	0.173803	4.18045	0.196895	0.343964
MSMEG_1364	1221.57	1383.89	1022.55	1115.17	-0.285473	10.4873	0.133516	0.258602
MSMEG_1365	844.919	683.544	700.818	665.576	-0.161683	9.64081	0.367724	0.534092
MSMEG_1366	262.631	255.288	172.625	177.268	-0.565807	7.6712	4.85785e-07	6.18441e-06
MSMEG_1367	1552.79	1698.04	1531.35	1684.84	-0.0154614	10.938	0.938837	0.970748
MSMEG_1368	2166.72	1868.16	1880.67	2112.12	-0.0151265	10.8286	0.93968	0.970748
MSMEG_1369	38.7539	49.9623	33.9909	35.9916	-0.342856	5.17872	0.0241565	0.0694017
MSMEG_1370	14.4103	13.7034	2.33347	2.18045	-2.63507	2.72552	9.79824e-63	1.23242e-60
MSMEG_1371	13.7387	11.0277	2.59274	2.06718	-2.40254	2.69028	2.11845e-41	1.70807e-39
MSMEG_1372	17.5442	13.8534	4.2521	4.02109	-1.9209	3.0251	1.61062e-32	1.04425e-30
MSMEG_1373	13.9626	12.6531	2.85202	2.91671	-2.20412	2.8141	2.11113e-44	1.84401e-42
MSMEG_1374	46.2528	38.4845	11.2525	10.8739	-1.93629	4.49275	4.19643e-32	2.66579e-30
MSMEG_1375	16.257	15.5288	11.071	10.5624	-0.55413	3.73084	1.89662e-05	0.000164522
MSMEG_1376	14.6901	14.7786	13.4563	14.5835	-0.0723507	3.90942	0.576743	0.727027
MSMEG_1377	7.44298	6.25154	6.68928	6.62631	-0.0377231	2.7272	0.798563	0.885587
MSMEG_1378	6.88336	6.12651	5.93738	7.36256	0.0311596	2.59331	0.852514	0.919972
MSMEG_1379	40.4887	45.8863	41.2246	37.6623	-0.130967	5.34998	0.300173	0.465633
MSMEG_1380	9.54157	9.92745	10.8117	11.8367	0.216827	3.44164	0.102364	0.212887
MSMEG_1381	10.0732	13.7284	9.20424	9.6846	-0.336107	3.63816	0.0350452	0.0936674
MSMEG_1382	61.9503	56.564	54.5772	53.5768	-0.131704	5.99689	0.290293	0.454499
MSMEG_1383	129.888	153.663	151.001	132.554	-3.75562e-05	7.26722	0.999768	0.999768
MSMEG_1384	15.8373	14.4786	14.5971	13.9889	-0.083625	3.96069	0.516443	0.673003
MSMEG_1385	61.8383	55.3637	60.022	61.7889	0.0558065	6.02747	0.696574	0.811551
MSMEG_1386	3.8614	3.77593	3.44835	3.08661	-0.222326	1.78902	0.202373	0.351379
MSMEG_1387	85.7902	92.6729	91.7831	95.3735	0.0684656	6.70475	0.604899	0.74886
MSMEG_1388	21.5455	20.28	20.0678	21.4647	-0.0100963	4.34259	0.936332	0.968678
MSMEG_1389	8.70214	6.97672	7.85601	9.59965	0.155588	3.03311	0.338985	0.507832
MSMEG_1390	21.0978	16.5541	14.9601	16.7923	-0.245072	4.02561	0.0991761	0.207353
MSMEG_1391	12.1718	12.5781	7.54488	7.13602	-0.752934	3.42857	7.21366e-07	8.77499e-06
MSMEG_1392	1450.04	1109.45	622.881	771.03	-0.876716	9.77054	1.08221e-06	1.24549e-05
MSMEG_1393	352.283	284.195	157.276	189.388	-0.876583	7.86032	8.67508e-11	1.92104e-09
MSMEG_1394	78.8509	75.2686	43.4284	52.8122	-0.679633	5.99535	2.13559e-07	2.98461e-06
MSMEG_1395	77.172	80.5699	73.582	72.7478	-0.108403	6.24093	0.366448	0.532944
MSMEG_1396	29.9398	29.4073	29.4536	28.7706	-0.0273783	4.96147	0.827501	0.904756
MSMEG_1397	146.034	187.846	158.754	149.743	-0.11421	7.33078	0.411315	0.578063
MSMEG_1398	421.928	548.86	298.321	320.979	-0.648586	8.77629	1.25438e-05	0.000113182
MSMEG_1399	323.882	392.972	311.829	358.84	-0.0961721	8.95254	0.501277	0.658285
MSMEG_1401	2128.02	1822.02	1980.96	2100.94	0.0473722	10.833	0.811165	0.893574
MSMEG_1402	145.39	151.687	104.436	107.833	-0.485007	7.10822	0.000119883	0.000843339
MSMEG_1403	412.554	525.38	186.885	205.925	-1.25574	8.6274	1.21742e-17	4.19439e-16
MSMEG_1404	19.0272	18.0044	21.7013	18.8595	0.132229	4.77056	0.356815	0.524258
MSMEG_1405	131.399	168.442	133.734	132.328	-0.172579	7.2914	0.268068	0.430071
MSMEG_1409	7.19115	7.45184	5.62625	5.35202	-0.415171	2.62608	0.00696038	0.0259401
MSMEG_1410	39.5374	45.8863	40.4727	41.9666	-0.0519166	5.59568	0.673282	0.795592
MSMEG_1411	58.1448	48.8621	44.3359	48.1965	-0.209414	5.55062	0.104062	0.215491
MSMEG_1412	66.0355	64.916	41.6913	46.1576	-0.576131	5.57809	3.04485e-06	3.19683e-05
MSMEG_1413	134.365	137.634	72.2597	76.4007	-0.871674	6.73061	3.62676e-13	1.00479e-11
MSMEG_1414	155.827	178.469	102.595	98.1203	-0.736007	7.15182	3.65754e-07	4.81606e-06
MSMEG_1415	8.87002	12.328	7.98565	7.53247	-0.451832	3.21253	0.00765124	0.0277229
MSMEG_1416	192.314	192.222	174.077	191.03	-0.0748707	7.60997	0.513091	0.670301
MSMEG_1417	134.729	116.029	77.4712	80.5068	-0.666446	6.53119	5.81904e-07	7.20392e-06
MSMEG_1418	22.0771	16.5041	11.1488	10.789	-0.812767	3.66029	6.20476e-07	7.62143e-06
MSMEG_1419	22.9725	26.0314	15.1675	13.5641	-0.770039	4.26656	1.77129e-08	2.98651e-07
MSMEG_1420	44.8818	30.3575	43.0914	35.935	0.0719277	4.84958	0.671091	0.794072
MSMEG_1421	74.8496	71.6927	34.9502	36.1049	-1.04425	5.61344	3.73178e-14	1.09669e-12
MSMEG_1422	154.484	157.689	85.016	91.2958	-0.824313	6.78417	6.70197e-12	1.62736e-10
MSMEG_1423	595.914	617.327	321.941	361.53	-0.827954	8.96285	1.07154e-10	2.35627e-09
MSMEG_1424	912.633	779.692	563.507	607.128	-0.531704	9.27899	0.000170796	0.00114027
MSMEG_1425	184.76	167.141	113.899	117.829	-0.602665	6.98801	4.19225e-07	5.44732e-06
MSMEG_1426	141.557	123.455	112.707	110.24	-0.249187	6.8169	0.0497099	0.122454
MSMEG_1427	14.802	12.6531	13.3526	13.1677	-0.0483823	3.74709	0.713519	0.823512
MSMEG_1428	46.6726	43.7858	39.0208	40.6074	-0.183873	5.44715	0.144233	0.274707
MSMEG_1429	18.1598	16.304	12.0563	13.0261	-0.45807	3.86731	0.000383993	0.00235603
MSMEG_1430	19.8666	22.1555	19.8086	18.8028	-0.12239	4.30116	0.425476	0.590819
MSMEG_1431	11.6681	15.8039	11.0969	11.1854	-0.30381	3.60818	0.0687075	0.157644
MSMEG_1432	82.0127	61.8903	65.1038	59.8067	-0.203718	5.76913	0.183986	0.327973
MSMEG_1433	490.09	704.024	362.44	376.114	-0.693207	9.01976	0.000153353	0.00103926
MSMEG_1434	16.2291	18.9297	17.8381	17.2454	-0.00399658	4.29914	0.976077	0.98899
MSMEG_1435	378.445	545.034	301.743	342.671	-0.519182	8.76966	0.00131913	0.00671196
MSMEG_1436	293.047	306.651	317.144	330.579	0.111106	8.52015	0.372001	0.538067
MSMEG_1437	320.356	283.32	305.503	335.166	0.0858296	8.44274	0.489753	0.64908
MSMEG_1438	176.757	165.366	145.038	178.117	-0.082354	7.46584	0.560836	0.71197
MSMEG_1439	654.591	612.451	571.181	651.275	-0.0516892	9.16084	0.703425	0.816659
MSMEG_1440	123.453	132.583	112.292	131.733	-0.0694202	6.90041	0.70522	0.817687
MSMEG_1441	270.27	258.114	240.658	265.76	-0.0612776	7.90408	0.599584	0.745214
MSMEG_1442	356.648	327.631	315.796	347.994	-0.0438535	8.24637	0.716977	0.825534
MSMEG_1443	315.795	276.518	294.224	321.319	0.0555231	8.20239	0.700172	0.814385
MSMEG_1444	127.902	117.854	115.766	133.602	0.0210143	6.81385	0.867212	0.929324
MSMEG_1445	332.752	280.994	272.497	290.113	-0.12548	8.04657	0.497854	0.656258
MSMEG_1446	40.3768	32.533	29.1943	31.3758	-0.266978	4.70328	0.0475441	0.118184
MSMEG_1447	10.437	9.50234	8.94496	10.1377	-0.063443	3.18929	0.640846	0.772879
MSMEG_1448	30.5274	32.1329	34.8983	36.9827	0.197594	5.15975	0.103799	0.215058
MSMEG_1451	87.3851	85.7962	59.5294	66.5745	-0.457821	6.23225	0.000240764	0.00154349
MSMEG_1452	16.0612	12.9032	13.8712	13.5358	-0.0781209	3.70445	0.608179	0.751589
MSMEG_1453	9.45763	8.47709	12.3415	11.1571	0.391631	3.31594	0.00793861	0.028486
MSMEG_1455	13.0952	12.9282	18.0973	14.3287	0.318315	3.72849	0.052769	0.128232
MSMEG_1456	12.3117	13.8284	10.3191	11.4403	-0.2664	4.13121	0.0591711	0.140214
MSMEG_1458	5.28844	5.07625	4.17432	5.69183	-0.073937	2.431	0.681155	0.801991
MSMEG_1460	1.73483	2.05051	1.6075	2.12382	-0.0290572	0.956353	0.901364	0.947475
MSMEG_1461	2.46234	2.67566	2.20383	2.69017	-0.0755322	1.17464	0.704578	0.817544
MSMEG_1463	5.4843	5.35132	3.91504	4.64408	-0.341403	2.20469	0.0949826	0.20025
MSMEG_1465	225.752	277.894	174.362	198.534	-0.433778	7.89673	0.00246767	0.0112387
MSMEG_1466	103.698	125.131	87.5829	100.357	-0.284338	7.00343	0.0332212	0.0897844
MSMEG_1467	330.15	315.478	302.495	310.134	-0.0756782	8.60116	0.580625	0.730456
MSMEG_1468	231.88	231.207	182.011	206.322	-0.254043	8.04018	0.0738927	0.166206
MSMEG_1469	418.85	368.066	309.625	343.775	-0.268229	8.47011	0.0292131	0.0811132
MSMEG_1470	556.097	493.797	407.294	471.261	-0.257044	8.72175	0.0479009	0.118883
MSMEG_1471	427.048	383.82	296.584	314.325	-0.408489	8.29408	0.00067005	0.00377593
MSMEG_1472	730	703.949	545.565	574.62	-0.356258	9.1884	0.00927459	0.0325128
MSMEG_1473	16.0612	15.0537	13.2489	14.3853	-0.171153	3.89781	0.296438	0.461152
MSMEG_1474	348.029	294.873	293.939	310.898	-0.0880251	8.16061	0.622564	0.761198
MSMEG_1475	49.7505	44.3609	71.3782	65.1587	0.537331	5.78594	1.32056e-05	0.000117968
MSMEG_1476	183.584	178.719	333.608	315.741	0.841816	8.09835	1.7049e-09	3.21022e-08
MSMEG_1477	655.794	946.158	1012.93	1040.22	0.357978	10.2195	0.0658958	0.152934
MSMEG_1478	27.5614	26.4815	45.01	44.317	0.725144	5.73044	3.1926e-08	5.1748e-07
MSMEG_1479	31.115	36.9341	37.9578	38.2853	0.163363	5.24633	0.220759	0.3728
MSMEG_1480	8.00261	8.102	8.47827	10.3359	0.222513	3.05476	0.150051	0.282959
MSMEG_1481	5.98797	4.55112	5.88553	6.03164	0.181089	2.57704	0.272142	0.434722
MSMEG_1482	9.40167	10.1525	9.56722	10.9589	0.0676737	3.4648	0.614288	0.755919
MSMEG_1483	365.35	392.997	404.105	436.996	0.149372	8.88945	0.23243	0.386707
MSMEG_1484	123.845	115.579	118.774	116.668	-0.0240896	7.10137	0.846213	0.916905
MSMEG_1485	128.769	101.9	124.374	121.992	0.095223	6.99744	0.49166	0.650821
MSMEG_1486	14.4942	14.3535	12.6526	12.8278	-0.179047	3.57975	0.161785	0.299168
MSMEG_1487	8.73012	9.17726	7.90787	7.27761	-0.237444	2.95868	0.0845465	0.183603
MSMEG_1488	2.5183	2.60064	2.28161	2.2654	-0.171268	1.20167	0.395039	0.562463
MSMEG_1490	5.54027	5.02624	3.75948	3.96446	-0.450941	1.94196	0.00590136	0.0227134
MSMEG_1491	50.478	26.9066	42.9099	42.9011	0.14989	4.78298	0.47833	0.639365
MSMEG_1492	35.3122	38.0594	39.5134	33.7262	-0.0024563	5.13582	0.986917	0.993626
MSMEG_1493	15.8933	14.3285	16.8269	17.4719	0.183163	4.09725	0.168165	0.307976
MSMEG_1494	12.1158	11.1528	11.7451	9.74123	-0.11302	3.36487	0.470536	0.631768
MSMEG_1495	4.14121	4.40109	3.60391	3.14325	-0.339052	1.82627	0.072194	0.163319
MSMEG_1496	28.8486	23.3058	22.1161	24.2398	-0.169387	4.53093	0.209792	0.359798
MSMEG_1497	23.8399	20.38	18.6159	21.0683	-0.15584	4.23566	0.247241	0.404723
MSMEG_1498	54.5912	51.0876	43.0655	49.2442	-0.195249	5.51935	0.147085	0.27904
MSMEG_1499	11.4443	11.8529	10.4747	11.1005	-0.111713	3.58603	0.391265	0.558608
MSMEG_1500	3.38572	2.55063	2.90387	3.11493	0.0244915	1.67781	0.898735	0.946981
MSMEG_1501	65.4759	82.3703	93.7795	90.9559	0.321045	6.24151	0.0254484	0.0723204
MSMEG_1502	23.1404	21.9304	30.2055	28.7706	0.388448	4.92054	0.0013321	0.00675771
MSMEG_1503	11.6961	10.9277	17.7344	18.7462	0.6895	4.01538	4.70975e-07	6.03251e-06
MSMEG_1504	18.5515	18.8797	28.8313	28.6007	0.61742	4.54756	3.11242e-07	4.20043e-06
MSMEG_1505	24.2876	21.4303	24.8385	23.0505	0.0679536	4.40557	0.605138	0.749009
MSMEG_1506	27.3656	21.4303	30.4907	29.4219	0.297337	4.49807	0.031163	0.0853962
MSMEG_1508	6.32374	6.57662	5.72996	5.21043	-0.23702	2.41333	0.150678	0.283717
MSMEG_1509	5.31642	4.52612	4.07061	3.36979	-0.398399	2.19422	0.0282101	0.0789206
MSMEG_1510	36.4035	33.3832	48.1732	45.3364	0.422617	5.54517	0.000824204	0.00453493
MSMEG_1511	19.1111	16.9292	22.2198	21.2382	0.27109	4.41066	0.0348377	0.0932315
MSMEG_1512	114.387	126.406	128.056	140.936	0.159571	7.25372	0.209171	0.359203
MSMEG_1513	53.1082	61.1901	76.46	90.9559	0.550217	7.39136	0.000372871	0.00230126
MSMEG_1514	128.825	221.23	167.958	157.927	-0.10337	7.70082	0.60255	0.747129
MSMEG_1515	172.028	225.531	227.954	232.034	0.210254	8.06732	0.1227	0.243965
MSMEG_1516	283.953	310.902	302.91	289.377	-0.00627032	8.25044	0.956471	0.97793
MSMEG_1517	55.9063	54.1134	52.3734	57.2298	-0.00557345	5.73937	0.964294	0.982721
MSMEG_1518	42.2235	36.8591	36.8429	32.2254	-0.194669	4.98248	0.193793	0.340723
MSMEG_1519	640.209	955.636	562.133	602.767	-0.45414	9.65003	0.0374895	0.0982382
MSMEG_1520	150.958	219.879	151.105	167.498	-0.219236	7.83392	0.176638	0.31876
MSMEG_1521	245.143	297.223	274.053	319.79	0.130693	8.66698	0.366193	0.532729
MSMEG_1522	204.458	185.821	219.113	248.515	0.260858	8.16715	0.0302974	0.0836069
MSMEG_1523	383.51	302.475	378.411	397.493	0.177767	8.59455	0.21033	0.360244
MSMEG_1524	750.119	647.685	633.926	702.502	-0.0647706	9.32602	0.654642	0.784291
MSMEG_1525	592.445	598.198	534.572	514.19	-0.183046	9.08335	0.152455	0.286291
MSMEG_1526	62.9016	78.2943	68.6818	64.7056	-0.0823829	6.35671	0.528728	0.683348
MSMEG_1527	27.7293	26.3315	22.9717	25.6557	-0.153022	4.95472	0.233402	0.387708
MSMEG_1528	49.7225	52.513	53.3068	49.046	0.001688	5.64627	0.989303	0.993761
MSMEG_1529	218.421	190.022	153.05	145.071	-0.454132	7.43075	0.00229973	0.0106111
MSMEG_1530	667.182	520.203	373.977	362.974	-0.688092	8.80492	3.3652e-06	3.49814e-05
MSMEG_1531	51.989	43.2607	41.5617	42.363	-0.182173	5.16313	0.176725	0.31876
MSMEG_1532	6.8274	6.92671	4.12246	3.53969	-0.841105	2.24055	4.79956e-08	7.47139e-07
MSMEG_1533	2.5183	2.07551	2.04827	1.55746	-0.340019	0.945515	0.132908	0.257981
MSMEG_1534	7.97463	8.35206	7.70045	8.52358	-0.0110099	2.97546	0.935108	0.967889
MSMEG_1536	5.12055	5.55137	4.77065	3.93614	-0.291966	2.2701	0.0790374	0.1749
MSMEG_1540	19.5029	25.2062	18.4603	21.1532	-0.176298	5.1238	0.23053	0.384461
MSMEG_1541	6.49163	6.97672	4.27803	4.24763	-0.660333	2.69756	1.04795e-05	9.62124e-05
MSMEG_1542	75.2693	71.0925	80.4269	76.0326	0.0964648	6.26569	0.411822	0.578114
MSMEG_1543	1527.91	1364.94	496.614	519.712	-1.50912	9.67373	2.29037e-19	8.783e-18
MSMEG_1544	135.625	120.33	49.4177	50.8583	-1.35178	6.22888	1.04491e-25	5.71427e-24
MSMEG_1545	78.627	66.9665	30.5684	29.2237	-1.28343	5.4941	1.72542e-19	6.69826e-18
MSMEG_1546	366.749	328.881	246.259	248.628	-0.491173	7.88315	5.57384e-05	0.000428008
MSMEG_1547	757.869	683.119	451.708	484.343	-0.622392	9.00072	1.50868e-06	1.68527e-05
MSMEG_1548	429.567	386.82	264.667	284.365	-0.572349	8.24794	1.14056e-06	1.30532e-05
MSMEG_1550	29.632	27.4318	20.716	21.6346	-0.430031	4.56875	0.00625527	0.0238627
MSMEG_1551	49.8344	57.7392	20.8975	22.2293	-1.3192	5.15574	1.24877e-23	5.99505e-22
MSMEG_1552	222.534	221.555	109.31	112.024	-1.00463	7.50008	1.07141e-18	3.94042e-17
MSMEG_1553	151.882	136.034	66.7631	68.0471	-1.09459	6.71581	1.35555e-19	5.29508e-18
MSMEG_1554	46.8404	41.4852	22.868	23.5885	-0.926603	4.97746	5.42433e-13	1.4832e-11
MSMEG_1556	564.1	684.769	529.801	590.449	-0.156841	9.409	0.327744	0.496431
MSMEG_1557	211.006	215.253	247.607	232.77	0.172452	8.07259	0.157033	0.292791
MSMEG_1558	43.007	67.6417	53.1253	58.3058	0.0095107	6.57121	0.957617	0.977992
MSMEG_1559	157.814	153.663	174.829	160.334	0.105831	7.3621	0.365221	0.532041
MSMEG_1560	7.415	5.82644	6.74113	5.975	-0.0541966	2.51671	0.744508	0.846233
MSMEG_1561	106.58	91.0725	83.8752	67.5373	-0.384005	6.02302	0.00505111	0.0199915
MSMEG_1563	4.449	4.00099	5.13363	5.12548	0.28178	2.16396	0.0798348	0.176054
MSMEG_1564	4.14121	4.77618	4.71879	4.50249	0.0466254	2.03384	0.791846	0.880311
MSMEG_1565	102.523	89.7972	89.0866	89.2286	-0.108875	6.3969	0.377724	0.544217
MSMEG_1566	27.6734	23.1807	23.931	22.3709	-0.134057	4.55729	0.305591	0.471391
MSMEG_1567	61.3627	65.5662	67.7743	66.9144	0.0854622	6.10749	0.470223	0.631753
MSMEG_1568	177.624	186.471	222.509	218.526	0.27654	7.79242	0.0149213	0.0477423
MSMEG_1570	19.5588	13.4533	27.5868	24.4097	0.657468	4.27481	6.05746e-05	0.000456232
MSMEG_1572	6.99529	5.37633	5.1077	4.47417	-0.363715	2.48819	0.0390785	0.101561
MSMEG_1573	55.4307	58.8645	60.8776	55.4174	0.0250542	5.81888	0.851385	0.919799
MSMEG_1574	115.59	99.4745	112.136	115.252	0.0805593	6.91671	0.51766	0.674143
MSMEG_1575	132.351	119.605	104.15	97.4973	-0.321127	6.74973	0.00955374	0.0333242
MSMEG_1576	43.3708	45.8113	47.9657	46.2709	0.0794475	5.6368	0.542357	0.695672
MSMEG_1577	14.83	14.4286	16.075	16.679	0.162782	4.14788	0.197869	0.345475
MSMEG_1578	15.3896	13.6784	17.8381	16.2543	0.231456	3.92031	0.0899101	0.192394
MSMEG_1579	14.7181	12.128	16.2306	15.6879	0.251585	3.99853	0.0615678	0.144748
MSMEG_1580	28.4568	21.9304	31.6833	27.2698	0.228013	4.65434	0.114829	0.232654
MSMEG_1581	13.5709	13.1282	14.7268	13.1677	0.0641082	3.7582	0.660053	0.786934
MSMEG_1582	1656.57	1764.94	1300.96	1514.2	-0.281422	10.635	0.142151	0.271151
MSMEG_1583	1384.4	1266.44	1062.79	1161.05	-0.253392	10.32	0.154192	0.288643
MSMEG_1584	2.8261	3.67591	2.74831	2.37867	-0.344567	1.70613	0.0959838	0.20209
MSMEG_1585	12.5076	11.6529	10.6302	9.00498	-0.296878	3.07409	0.0319807	0.0872568
MSMEG_1586	7.19115	6.8767	5.41883	4.87062	-0.448874	2.34628	0.00352171	0.0149045
MSMEG_1587	1.98666	2.80069	2.43718	1.64242	-0.230496	1.13481	0.320454	0.488538
MSMEG_1589	3.74947	3.57588	3.34464	2.7468	-0.261604	1.44314	0.148862	0.281478
MSMEG_1591	28.4009	28.9822	23.4903	24.523	-0.25748	4.54346	0.0344801	0.0924714
MSMEG_1592	25.7147	28.9571	27.7164	27.0999	0.00332913	4.87784	0.979742	0.990133
MSMEG_1593	10.2971	7.97697	9.56722	9.99609	0.100732	3.15708	0.499809	0.657456
MSMEG_1594	66.2873	60.0398	72.6746	73.9371	0.215023	5.988	0.0835358	0.182162
MSMEG_1595	7.05125	7.37682	6.37815	5.60687	-0.266431	2.9663	0.0638307	0.149342
MSMEG_1596	37.3268	31.6078	23.205	21.5497	-0.622192	4.54886	4.34425e-06	4.37837e-05
MSMEG_1597	58.4526	75.2686	51.4659	53.86	-0.344826	6.20856	0.0171495	0.0532083
MSMEG_1598	17.6001	21.1052	14.7268	17.7551	-0.254908	4.30434	0.0725762	0.163889
MSMEG_1599	314.844	487.97	160.154	152.83	-1.35901	8.04186	4.62976e-12	1.14632e-10
MSMEG_1600	245.423	269.466	160.569	159.258	-0.687017	8.1457	1.58612e-09	3.00455e-08
MSMEG_1601	646.896	726.904	823.559	792.693	0.234465	9.52451	0.109438	0.224137
MSMEG_1602	1006.51	924.878	866.91	818.009	-0.196944	9.66553	0.185583	0.330164
MSMEG_1603	246.122	237.634	273.094	258.511	0.136121	8.16714	0.25518	0.413571
MSMEG_1604	343.245	274.493	248.696	262.22	-0.273838	7.94075	0.0476372	0.118368
MSMEG_1605	742.592	862.638	585.83	598.69	-0.438499	9.33143	0.00189876	0.00908777
MSMEG_1606	36.3755	42.0354	20.6642	23.9566	-0.814314	4.99619	2.91583e-09	5.37761e-08
MSMEG_1607	3.72149	3.67591	3.13722	3.31315	-0.198141	2.0728	0.255153	0.413571
MSMEG_1608	36.1516	33.2332	44.4137	43.1559	0.33623	5.64439	0.0053915	0.0210603
MSMEG_1610	213.02	229.032	239.569	239.368	0.115561	7.93309	0.295684	0.460514
MSMEG_1611	30.5274	26.1565	32.0204	29.5069	0.119216	5.10499	0.373233	0.539105
MSMEG_1612	1.84676	2.10052	2.87794	2.69017	0.493873	1.39307	0.0276188	0.0775076
MSMEG_1615	4.84074	5.20128	4.79657	4.02109	-0.186046	2.30265	0.244351	0.401337
MSMEG_1617	67.5185	70.5424	61.3443	64.1959	-0.137334	6.46321	0.257332	0.416353
MSMEG_1618	260.476	323.905	299.54	287.593	0.00671012	8.35075	0.963448	0.982189
MSMEG_1620	4.8967	5.00123	4.64101	4.61576	-0.0968773	2.24144	0.526296	0.681185
MSMEG_1621	59.9076	60.865	54.5254	53.237	-0.164415	5.85871	0.156732	0.292403
MSMEG_1622	22.245	17.9544	17.2158	16.679	-0.244769	4.05257	0.0924406	0.196304
MSMEG_1623	17.74	14.6536	15.6861	14.3287	-0.108024	3.7485	0.429702	0.59511
MSMEG_1624	12.2557	10.0775	4.74472	4.10604	-1.33096	2.60522	1.80602e-16	5.91565e-15
MSMEG_1625	13.4589	12.8782	7.25968	7.75901	-0.810323	3.21407	5.18575e-07	6.54883e-06
MSMEG_1626	8.28242	10.3776	8.55605	7.64574	-0.205054	3.17627	0.174333	0.315687
MSMEG_1627	5.54027	3.87596	4.56323	3.48306	-0.219704	2.15949	0.281135	0.44509
MSMEG_1628	19.9785	17.1042	13.2489	12.3464	-0.533185	4.03857	9.12723e-05	0.000659026
MSMEG_1629	151.042	164.216	93.4165	104.237	-0.673717	7.06853	5.27333e-07	6.63279e-06
MSMEG_1630	4.19717	4.00099	3.42242	3.25652	-0.29363	1.73186	0.0878497	0.188949
MSMEG_1631	24.6514	17.8794	23.2828	20.4169	0.0409524	4.17324	0.791656	0.880255
MSMEG_1632	35.0604	33.8083	33.8353	31.2059	-0.0820268	4.85022	0.500512	0.657693
MSMEG_1633	49.2188	39.8598	41.3542	39.0782	-0.146532	5.34192	0.265159	0.426711
MSMEG_1634	84.9228	101.675	114.444	100.839	0.206164	6.62316	0.115588	0.233665
MSMEG_1635	180.814	182.795	275.012	276.323	0.60052	7.95119	9.84189e-07	1.15048e-05
MSMEG_1636	32.1783	29.2822	41.5357	37.6623	0.366498	5.11053	0.00319446	0.013732
MSMEG_1637	155.547	146.236	144.079	146.685	-0.0536119	7.23271	0.639073	0.77245
MSMEG_1638	24.0358	28.5821	23.4903	20.3886	-0.2621	4.47735	0.129075	0.252411
MSMEG_1639	14.9979	16.4291	15.1416	15.0649	-0.0577212	3.9886	0.689666	0.807692
MSMEG_1640	280.007	318.779	308.381	315.372	0.0588554	8.13218	0.616891	0.756853
MSMEG_1641	52.7445	66.5664	58.4923	62.1853	0.0159634	6.19427	0.915086	0.955779
MSMEG_1642	461.297	439.483	600.842	619.163	0.437645	9.25898	0.00136399	0.00686634
MSMEG_1643	73.5345	60.815	81.9307	86.0287	0.322405	6.11182	0.0149437	0.0477423
MSMEG_1644	16.9566	15.7289	17.0084	15.7729	0.00533059	3.84435	0.967089	0.984146
MSMEG_1645	23.2803	19.6799	17.9936	16.4242	-0.318256	4.21578	0.0168019	0.0523104
MSMEG_1646	46.6166	43.7608	44.7507	43.7223	-0.0304687	5.38269	0.810105	0.893357
MSMEG_1647	249.172	232.482	231.662	242.087	-0.023854	7.85174	0.835169	0.910308
MSMEG_1648	4.25313	4.62614	4.84843	5.94668	0.277639	2.32765	0.0939383	0.198581
MSMEG_1649	30.6394	25.3563	28.7535	30.0166	0.0704823	4.76325	0.590999	0.737962
MSMEG_1650	99.1092	87.2465	110.632	115.139	0.27696	6.67653	0.0219541	0.0644582
MSMEG_1651	156.163	130.607	155.124	166.762	0.16676	7.65427	0.215595	0.366651
MSMEG_1652	373.772	560.813	425.106	454.298	-0.0878629	9.15066	0.634976	0.770532
MSMEG_1653	59.0962	81.7452	65.8038	70.4824	-0.0479209	5.84787	0.759148	0.85853
MSMEG_1654	1363.24	1273.51	1625.93	1690.76	0.330982	10.5215	0.0810665	0.17795
MSMEG_1655	25.4908	26.2565	35.8058	36.6429	0.485192	4.97467	0.000129006	0.000894507
MSMEG_1656	57.4733	84.1708	65.5445	64.6773	-0.121725	6.45218	0.455904	0.61806
MSMEG_1657	272.9	247.111	233.839	238.094	-0.139904	7.9484	0.225893	0.378536
MSMEG_1658	1346.84	1193.67	1151.28	1111.29	-0.167143	9.84614	0.283828	0.448154
MSMEG_1659	163.997	179.669	179.859	185.99	0.0901207	7.8231	0.438031	0.602985
MSMEG_1660	54.5912	53.2881	63.4703	63.1481	0.231132	6.49471	0.0582126	0.138307
MSMEG_1661	173.819	195.173	232.517	237.301	0.348392	7.84376	0.00272675	0.0121191
MSMEG_1662	143.795	124.881	118.929	120.208	-0.167877	6.9599	0.167143	0.306819
MSMEG_1663	16.369	20.5801	16.2046	16.056	-0.196967	4.19684	0.179354	0.321722
MSMEG_1664	6.57557	7.10175	7.44117	8.60853	0.228958	2.97165	0.214471	0.365134
MSMEG_1665	63.797	54.0633	66.4779	66.9993	0.179821	5.87458	0.193783	0.340723
MSMEG_1666	228.97	145.711	142.186	134.14	-0.439106	6.86494	0.0191042	0.0579298
MSMEG_1668	60.6072	67.5417	37.2059	32.1121	-0.886234	5.05361	4.27165e-12	1.06184e-10
MSMEG_1669	212.909	187.871	211.646	222.717	0.116161	7.66219	0.319579	0.487824
MSMEG_1670	394.814	336.408	396.69	438.752	0.19226	8.68239	0.139766	0.268165
MSMEG_1671	64.6085	60.865	73.7376	77.9299	0.273572	6.32569	0.0213473	0.0629411
MSMEG_1672	140.857	163.24	170.369	184.347	0.221954	7.5066	0.0886008	0.190123
MSMEG_1673	6.3797	6.4766	11.797	11.6951	0.869169	3.25617	3.74674e-11	8.66295e-10
MSMEG_1674	22.301	27.8569	27.8201	27.1848	0.132133	4.62549	0.341966	0.510838
MSMEG_1675	64.6644	76.994	86.1309	84.8677	0.271241	6.40627	0.0339273	0.0913786
MSMEG_1676	55.4027	50.7375	76.0711	76.6273	0.524925	6.09906	1.42285e-05	0.000126388
MSMEG_1677	279.755	253.588	240.555	248.232	-0.12582	7.92829	0.309354	0.476145
MSMEG_1678	54.5073	48.1619	51.1807	52.3308	0.0121008	5.60642	0.920665	0.960113
MSMEG_1679	228.158	222.855	194.689	200.856	-0.189327	7.74433	0.100673	0.209924
MSMEG_1680	212.377	207.126	159.869	168.291	-0.354295	7.46538	0.00477231	0.0190076
MSMEG_1681	191.363	190.047	134.149	152.377	-0.412745	7.25411	0.00403411	0.016582
MSMEG_1682	383.594	329.556	261.478	255.453	-0.464158	8.16397	0.000214116	0.00139109
MSMEG_1683	270.046	244.16	246.414	237.131	-0.0886181	7.92914	0.47151	0.632401
MSMEG_1684	161.955	171.967	189.504	199.016	0.218371	7.724	0.0529606	0.128441
MSMEG_1691	2.49032	2.87571	2.77423	2.40699	-0.0511216	1.09706	0.7964	0.884123
MSMEG_1692	11.3044	10.7777	8.58198	8.7218	-0.351244	3.301	0.00622748	0.0238083
MSMEG_1693	5.14853	5.10126	5.23734	6.39976	0.18084	2.71731	0.270904	0.433379
MSMEG_1694	65.6717	63.5657	61.6036	61.9305	-0.0650438	6.19281	0.586887	0.735539
MSMEG_1695	303.4	309.926	283.024	308.321	-0.0526956	8.22738	0.675278	0.797526
MSMEG_1696	11.0805	16.354	11.071	10.9023	-0.322326	3.57799	0.0549638	0.132136
MSMEG_1697	3.66553	3.07576	3.75948	2.83175	-0.0247881	2.05388	0.894507	0.944556
MSMEG_1698	51.905	73.018	63.6	62.1287	0.00876401	6.08524	0.953297	0.976216
MSMEG_1699	2.71417	2.17554	2.77423	2.37867	0.083139	1.35947	0.678769	0.799846
MSMEG_1700	6.85538	7.40183	5.54847	5.40865	-0.380397	2.70621	0.0109191	0.0370389
MSMEG_1701	27.9811	31.2827	31.3722	30.2431	0.0557287	5.00599	0.65501	0.784491
MSMEG_1702	135.149	133.058	119.318	113.27	-0.205484	6.8413	0.0786703	0.174272
MSMEG_1703	77.0041	61.3151	69.5114	65.3569	-0.0360406	6.13892	0.807994	0.892113
MSMEG_1704	201.632	182.795	43.2729	39.9277	-2.20772	6.53084	2.40505e-52	2.40085e-50
MSMEG_1705	188.201	173.093	35.365	37.7473	-2.30501	6.44651	9.00224e-70	1.53014e-67
MSMEG_1706	133.974	118.954	31.6574	31.3475	-2.00491	6.03658	1.84373e-51	1.75685e-49
MSMEG_1707	44.3501	38.8846	17.0602	15.0366	-1.3734	4.67392	2.11999e-24	1.07521e-22
MSMEG_1708	50.8417	41.2602	18.4344	18.8028	-1.30586	4.80993	3.13826e-21	1.30705e-19
MSMEG_1709	40.125	31.8329	7.62266	5.83341	-2.41536	4.05092	9.72755e-47	8.86617e-45
MSMEG_1710	36.4874	31.2577	6.68928	6.28649	-2.38254	4.01536	1.6867e-52	1.71091e-50
MSMEG_1711	143.571	123.931	23.0495	21.1532	-2.59664	5.88159	1.07885e-77	2.26162e-75
MSMEG_1712	144.495	117.429	19.1085	17.7551	-2.82822	5.71317	2.8718e-65	3.84272e-63
MSMEG_1713	205.885	161.065	36.091	34.9722	-2.36805	6.31171	4.64921e-62	5.73311e-60
MSMEG_1714	74.7097	65.7162	12.5489	12.2049	-2.50335	4.89734	3.00669e-66	4.11067e-64
MSMEG_1715	168.139	143.385	30.1017	29.3936	-2.38815	6.16442	3.51231e-67	5.02021e-65
MSMEG_1716	34.9205	35.9839	12.3415	11.6385	-1.5635	4.26528	4.56505e-25	2.41257e-23
MSMEG_1717	49.3587	42.9106	41.9765	41.4852	-0.144243	5.28534	0.241429	0.398098
MSMEG_1721	5.7921	5.95147	6.30037	5.94668	0.0608147	2.72188	0.690855	0.808598
MSMEG_1722	33.6893	37.7593	39.306	38.7384	0.126932	5.26212	0.290445	0.454607
MSMEG_1723	8.61819	9.92745	9.56722	9.74123	0.0560783	3.19305	0.676707	0.798537
MSMEG_1724	8.03059	8.55211	9.3598	9.65628	0.196176	3.23545	0.138019	0.265708
MSMEG_1725	2.29445	2.25056	2.6446	2.94502	0.297355	1.51335	0.273918	0.43634
MSMEG_1726	12.8993	13.9284	15.7379	17.2737	0.297921	4.04867	0.0269362	0.0758969
MSMEG_1730	4.28112	5.00123	5.00399	5.52192	0.177245	2.42702	0.277368	0.440942
MSMEG_1731	43.7345	42.6105	37.3874	38.4269	-0.187623	5.22048	0.10988	0.224728
MSMEG_1732	17.1245	15.3038	10.371	11.2421	-0.584979	3.67094	6.52e-06	6.30835e-05
MSMEG_1733	11.9759	12.128	13.223	12.8845	0.11524	3.95434	0.371188	0.537015
MSMEG_1734	70.0368	79.8697	70.4189	68.9249	-0.10564	6.21665	0.382057	0.5487
MSMEG_1735	137.192	125.331	148.02	143.287	0.150216	7.17963	0.23113	0.384951
MSMEG_1736	737.023	916.376	843.679	822.313	0.010925	9.74742	0.945517	0.972783
MSMEG_1737	151.21	128.057	145.323	146.345	0.0628391	7.50499	0.624644	0.762497
MSMEG_1738	1233.97	1311.92	1408.71	1331.52	0.106127	10.4572	0.55924	0.710805
MSMEG_1739	20.0905	21.0302	19.3937	20.4169	-0.0473024	4.53955	0.707843	0.819465
MSMEG_1740	111.365	136.509	138.634	141.135	0.174404	6.96862	0.188605	0.333935
MSMEG_1741	24.8473	24.6561	13.923	15.7446	-0.739026	4.49575	5.64423e-06	5.54931e-05
MSMEG_1742	205.661	193.498	138.867	158.522	-0.424668	7.58027	0.000402999	0.00245587
MSMEG_1743	145.306	149.337	95.7759	119.217	-0.454887	7.35302	0.000814867	0.00449141
MSMEG_1744	38.2782	56.4389	36.2465	40.2392	-0.309231	5.64011	0.0648693	0.151097
MSMEG_1745	19.1951	17.1042	17.7084	18.1232	-0.0179416	4.02495	0.88601	0.940327
MSMEG_1746	2.49032	2.4256	3.31871	3.11493	0.389327	1.51357	0.0424044	0.108056
MSMEG_1749	40.3488	86.8214	43.6877	39.4747	-0.61309	6.33016	0.010798	0.0367073
MSMEG_1750	0.447698	1.17529	0.648186	0.934479	-0.069034	2.00166	0.825209	0.903034
MSMEG_1751	29.9958	49.7373	40.9135	38.5968	-0.00478876	5.57399	0.979073	0.989779
MSMEG_1752	9.00993	9.90244	10.4228	9.6846	0.0879484	3.42621	0.548045	0.700682
MSMEG_1753	23.7	21.6553	24.3718	25.3159	0.131981	4.81648	0.293083	0.45739
MSMEG_1754	14.3263	20.205	14.9083	18.01	-0.0715034	4.91944	0.656487	0.785363
MSMEG_1755	39.1456	62.9655	74.8784	70.8788	0.512805	6.19058	0.00420838	0.0171809
MSMEG_1756	11.2764	10.5776	20.6382	18.8312	0.853833	3.85522	1.46299e-10	3.14018e-09
MSMEG_1757	601.315	582.169	608.387	573.968	-0.0013601	9.20299	0.992138	0.99545
MSMEG_1758	199.422	203.125	227.772	225.917	0.172536	7.49513	0.129781	0.253501
MSMEG_1759	8.11453	6.25154	9.46351	7.78732	0.26627	2.51685	0.236482	0.391893
MSMEG_1760	109.798	111.202	123.285	108.201	0.0669914	6.7055	0.586655	0.735394
MSMEG_1761	692.925	620.353	454.041	405.281	-0.611848	8.49548	3.12267e-06	3.2622e-05
MSMEG_1762	54.7031	76.5439	63.0555	69.4629	0.0135413	6.59517	0.944649	0.972621
MSMEG_1763	57.4733	85.8962	75.8896	69.293	0.0178592	6.22967	0.926326	0.963397
MSMEG_1764	149.895	229.457	272.808	258.766	0.486563	8.23711	0.00357832	0.0150731
MSMEG_1765	14.0186	16.279	23.1791	20.87	0.539304	4.74942	0.000702032	0.00394204
MSMEG_1766	327.491	262.19	278.538	318.318	0.0174854	8.02471	0.908593	0.951723
MSMEG_1767	875.502	696.097	588.371	555.958	-0.45769	9.10428	0.00183618	0.00882854
MSMEG_1768	1265.53	1138.68	715.83	729.035	-0.73462	9.74822	1.30916e-06	1.48348e-05
MSMEG_1769	290.164	474.442	359.147	492.017	0.154627	9.06835	0.466024	0.627854
MSMEG_1770	1706.49	1842.13	1650.28	1652.7	-0.103492	10.7971	0.593591	0.739813
MSMEG_1771	1328.1	1813.1	1309.26	1281.28	-0.278069	10.635	0.170808	0.311456
MSMEG_1772	110.805	184.37	109.621	139.436	-0.245387	8.08433	0.205075	0.354512
MSMEG_1773	2227.05	2563.31	2281.64	2274.75	-0.0722447	11.2337	0.734974	0.839865
MSMEG_1774	3236.27	2949.48	2750.62	2804.09	-0.155237	11.3623	0.471295	0.632382
MSMEG_1775	164.305	208.026	188.829	183.101	-0.0017079	7.85495	0.98936	0.993761
MSMEG_1776	46.001	46.5865	56.0292	53.3503	0.240505	5.99214	0.0466348	0.116291
MSMEG_1777	394.618	338.258	340.168	385.119	-0.0150033	8.47656	0.916422	0.956577
MSMEG_1778	299.454	280.594	230.806	241.124	-0.297586	8.10334	0.015933	0.0502016
MSMEG_1779	43.8185	41.7103	26.4978	31.2059	-0.56803	5.57293	0.000115863	0.000818721
MSMEG_1780	83.4957	64.666	64.6371	60.8544	-0.239124	6.12906	0.0995009	0.207894
MSMEG_1781	35.3961	30.5325	39.9801	32.7917	0.143299	5.96014	0.350109	0.51693
MSMEG_1782	327.1	483.394	429.332	468.316	0.147273	9.38316	0.4214	0.587104
MSMEG_1783	44.6579	67.4166	63.7296	72.408	0.280199	6.05666	0.209216	0.359203
MSMEG_1784	17.1245	25.0312	18.8233	20.4169	-0.105232	4.82978	0.509261	0.665884
MSMEG_1785	16.1171	23.2057	16.8269	18.3498	-0.162705	4.70344	0.304954	0.47087
MSMEG_1786	403.18	395.698	308.277	314.042	-0.360318	8.32346	0.00180407	0.00871412
MSMEG_1787	1171.77	1051.43	961.908	836.868	-0.3056	9.53804	0.0407632	0.104851
MSMEG_1788	329.198	345.535	316.937	352.497	-0.0114321	8.38721	0.927934	0.964101
MSMEG_1789	325.309	331.407	298.399	293.002	-0.151133	8.22143	0.228853	0.382273
MSMEG_1790	2137.68	1707.27	1511.05	1375.98	-0.413368	10.4751	0.034367	0.0922861
MSMEG_1791	362.048	261.339	254.244	250.893	-0.303348	7.76849	0.0501448	0.123188
MSMEG_1792	963.475	630.781	901.393	841.088	0.128302	9.18802	0.464908	0.626599
MSMEG_1793	111.253	125.181	104.41	121.171	-0.067982	7.36849	0.66225	0.788336
MSMEG_1794	608.17	631.956	682.928	717.113	0.17497	9.44895	0.225004	0.377749
MSMEG_1795	10.409	11.0027	12.4192	13.9605	0.299319	3.77554	0.0214676	0.0632235
MSMEG_1796	10.381	8.80217	11.0192	9.45806	0.0972828	3.25241	0.498901	0.656674
MSMEG_1797	4.53295	5.60138	5.18549	4.64408	-0.0460478	2.36278	0.777416	0.870443
MSMEG_1798	43.035	48.687	41.9247	40.8622	-0.148195	5.36931	0.218009	0.369703
MSMEG_1799	31.8985	40.0099	36.1169	37.2093	0.0273374	5.2623	0.84139	0.914061
MSMEG_1800	2.26647	2.52562	2.28161	2.20877	-0.0956959	1.387	0.625981	0.763684
MSMEG_1801	90.9947	77.2191	91.2127	84.8677	0.0661062	5.94021	0.720599	0.828008
MSMEG_1802	1824.01	1838.9	1661.74	1636.07	-0.151479	10.63	0.413304	0.579936
MSMEG_1803	1116.08	1272.29	985.89	1043.47	-0.235012	10.0721	0.158351	0.294288
MSMEG_1804	750.258	811.35	678.469	684.095	-0.196719	9.66127	0.187495	0.332437
MSMEG_1805	69.0575	59.9148	44.1544	50.6884	-0.443435	6.03377	0.000639377	0.00364225
MSMEG_1806	79.8302	76.1938	74.8006	77.76	-0.0323611	6.93072	0.811511	0.893799
MSMEG_1807	1593.92	1561.41	1304.75	1352.08	-0.248088	10.7039	0.182091	0.325147
MSMEG_1808	168.474	146.461	166.687	162.175	0.0625765	7.24549	0.609081	0.75226
MSMEG_1809	609.961	568.665	634.289	636.239	0.108333	9.17879	0.447858	0.611767
MSMEG_1810	10.381	9.3273	6.92262	7.81564	-0.419194	3.09734	0.00290951	0.0127601
MSMEG_1811	208.096	183.37	146.931	157.53	-0.362585	7.52704	0.00580626	0.0224297
MSMEG_1812	160.416	135.258	123.778	105.115	-0.369111	7.17763	0.0157967	0.0498989
MSMEG_1813	1169.47	1223.58	916.846	952.121	-0.356613	10.3698	0.0388346	0.101135
MSMEG_1814	27.2816	28.8821	12.5229	13.7057	-1.09933	4.19281	2.8846e-18	1.03664e-16
MSMEG_1817	518.882	743.258	633.174	667.728	0.0435933	9.44536	0.804483	0.890111
MSMEG_1818	80.8375	76.7439	88.3866	89.7383	0.176864	6.57005	0.141784	0.270616
MSMEG_1819	106.132	118.729	127.356	130.487	0.197268	7.01165	0.0987785	0.206797
MSMEG_1820	52.5766	42.7105	57.3515	52.3025	0.203209	5.63275	0.156793	0.292428
MSMEG_1821	429.678	324.205	278.487	289.235	-0.409087	7.87057	0.00534456	0.020916
MSMEG_1822	233.866	227.456	205.838	196.495	-0.197328	7.47405	0.0820441	0.179407
MSMEG_1823	68.1341	53.3382	79.0787	75.268	0.346036	6.17873	0.0143071	0.0460242
MSMEG_1824	232.551	236.083	278.461	274.878	0.239693	8.16065	0.0373533	0.0980001
MSMEG_1825	96.535	99.0995	105.162	100.471	0.0719174	6.75411	0.558565	0.710345
MSMEG_1826	77.8995	75.1185	93.7795	92.4001	0.283066	6.45612	0.0251024	0.0715192
MSMEG_1827	30.1917	25.1562	33.9131	31.9422	0.251784	4.98838	0.0546781	0.13165
MSMEG_1829	52.017	46.1864	60.8257	56.8616	0.261516	5.63742	0.0503821	0.123597
MSMEG_1830	43.3708	39.1847	49.6251	54.5679	0.335931	5.61075	0.00834052	0.029618
MSMEG_1831	479.233	626.755	772.897	803.142	0.510921	9.59011	0.00165574	0.00811198
MSMEG_1832	159.688	178.494	184.188	196.41	0.170313	7.64729	0.142975	0.272642
MSMEG_1833	251.746	243.31	267.908	248.062	0.0597539	7.89177	0.611162	0.753942
MSMEG_1834	216.91	212.853	233.399	230.873	0.111451	7.83487	0.313497	0.480172
MSMEG_1835	51.1216	43.4607	61.9925	54.7095	0.303861	5.71451	0.0182175	0.0557518
MSMEG_1836	89.3158	84.1708	113.744	106.502	0.344452	6.60962	0.00500349	0.019828
MSMEG_1837	84.643	86.6214	83.227	95.0337	0.0575819	6.70317	0.669257	0.792797
MSMEG_1838	73.5904	68.3169	70.367	71.9266	0.00404609	6.05799	0.973126	0.988213
MSMEG_1839	57.4733	52.0378	106.951	118.849	1.04405	6.36375	1.08058e-14	3.2672e-13
MSMEG_1840	1.84676	1.55038	3.24093	3.05829	0.894418	1.08321	4.42393e-05	0.000351289
MSMEG_1842	39.7052	39.8348	43.947	40.8056	0.0917775	5.3354	0.439644	0.604619
MSMEG_1844	18.4955	17.8794	20.353	18.7745	0.105906	4.17849	0.415057	0.581168
MSMEG_1845	10.0732	10.1775	11.5118	10.0244	0.0899343	3.40358	0.499549	0.657252
MSMEG_1846	15.6135	13.5283	14.1045	16.0277	0.0485218	3.80821	0.739358	0.84236
MSMEG_1847	33.2136	34.1834	36.6614	39.7861	0.181358	4.97888	0.126084	0.24904
MSMEG_1849	36.6273	31.4828	45.8138	40.1826	0.337165	5.32285	0.0157562	0.0498194
MSMEG_1850	37.5227	36.0339	44.6989	42.1365	0.239759	5.23505	0.0424444	0.108067
MSMEG_1852	21.4895	18.8046	30.7759	30.5546	0.606902	4.7491	1.1774e-06	1.34386e-05
MSMEG_1854	42.4474	44.3609	44.1544	45.5629	0.047299	5.42965	0.690048	0.807989
MSMEG_1855	24.3996	22.9557	27.3016	25.4575	0.156534	4.72376	0.214464	0.365134
MSMEG_1856	6.85538	6.42659	8.06343	8.75012	0.340133	3.11192	0.0188566	0.0573172
MSMEG_1861	15.5295	13.6784	20.016	20.1338	0.459861	4.2142	0.00115472	0.00601662
MSMEG_1862	60.3274	55.8388	66.8409	71.4735	0.25182	6.17046	0.0523583	0.127579
MSMEG_1863	17.824	20.4801	18.6418	19.8789	0.00745887	4.42742	0.967068	0.984146
MSMEG_1864	3.49764	4.65115	3.24093	3.59633	-0.258649	1.94921	0.179911	0.322361
MSMEG_1865	8.70214	9.37731	15.6342	16.3109	0.819851	3.72319	3.79859e-09	6.96481e-08
MSMEG_1866	18.6354	18.8547	10.9673	11.0438	-0.768227	3.81284	2.05323e-08	3.40705e-07
MSMEG_1867	7.58289	5.95147	5.88553	6.20154	-0.16044	2.73241	0.312361	0.478898
MSMEG_1868	14.6901	19.2297	12.7044	12.6296	-0.422419	4.04252	0.00647104	0.0245227
MSMEG_1869	15.3337	18.8296	16.5676	17.6985	0.00250247	4.15536	0.985273	0.993328
MSMEG_1870	34.4448	32.483	41.2246	43.2692	0.33632	5.21378	0.00833974	0.029618
MSMEG_1871	1.98666	3.15078	3.08536	3.90782	0.433472	1.96478	0.0416791	0.106683
MSMEG_1872	27.1137	34.3835	35.1576	32.367	0.134236	5.03814	0.340061	0.508837
MSMEG_1873	18.9153	20.6801	24.1644	19.171	0.130625	4.44538	0.368095	0.534383
MSMEG_1874	2113.02	1896.67	2025.04	1887.02	-0.0355576	10.6952	0.850948	0.919799
MSMEG_1875	695.248	629.005	673.465	643.148	-0.0083232	9.21819	0.952334	0.975773
MSMEG_1876	169.034	154.263	197.437	208.474	0.328353	7.5453	0.00516777	0.020338
MSMEG_1877	5.73613	6.67665	7.33746	6.25818	0.130765	2.74544	0.393495	0.561028
MSMEG_1878	313.333	302.075	493.736	499.578	0.690715	8.87221	1.48835e-07	2.13217e-06
MSMEG_1879	37.5787	48.4119	34.8465	45.4497	-0.0995809	5.4719	0.587129	0.73557
MSMEG_1880	35.3402	23.9059	34.7687	32.3386	0.181004	4.6124	0.260449	0.420314
MSMEG_1881	475.987	484.77	550.362	580.142	0.234706	9.17716	0.0794398	0.175482
MSMEG_1882	40.8805	39.5598	40.4986	42.1931	0.039827	5.47356	0.731894	0.837649
MSMEG_1883	252.782	217.104	289.22	287.65	0.296031	7.97855	0.0167735	0.0522996
MSMEG_1884	35.2842	38.5345	43.247	39.4747	0.164173	5.27575	0.17794	0.320007
MSMEG_1885	825.528	800.923	705.615	699.33	-0.211207	9.39459	0.134063	0.259422
MSMEG_1886	2109.86	2034.38	1717.69	1832.85	-0.223067	11.0264	0.284164	0.448458
MSMEG_1887	28.0931	28.8571	26.1867	28.629	-0.0556214	5.30682	0.652979	0.7837
MSMEG_1888	7.8627	7.40183	6.97448	7.5891	-0.0679119	3.13884	0.640891	0.772879
MSMEG_1889	55.6265	53.7883	55.6662	58.7023	0.0638579	5.87507	0.603036	0.747289
MSMEG_1890	237.7	205.726	149.472	154.812	-0.543193	7.26295	6.64376e-06	6.41822e-05
MSMEG_1891	39.2296	40.1349	44.2322	47.0071	0.200878	5.493	0.0865404	0.1869
MSMEG_1892	36.7392	33.7583	45.7619	44.77	0.361247	5.42853	0.0027703	0.0122489
MSMEG_1893	29.1284	31.0577	43.2729	41.8533	0.499909	5.22045	4.32344e-05	0.000344801
MSMEG_1894	15.1938	17.1042	18.3048	17.4436	0.145708	4.19442	0.253501	0.411802
MSMEG_1895	7.49895	5.70141	4.61508	4.95557	-0.46097	2.41875	0.00569492	0.022081
MSMEG_1896	3.10591	2.87571	2.82609	2.29372	-0.219521	1.53531	0.288002	0.452358
MSMEG_1898	2.21051	2.10052	1.99641	2.20877	-0.0365033	1.04516	0.863215	0.926884
MSMEG_1899	7.63885	8.70215	8.01158	8.18377	-0.0150156	3.07927	0.913613	0.954755
MSMEG_1900	57.6412	65.9163	79.1046	72.5212	0.295141	6.06218	0.017572	0.0542514
MSMEG_1901	26.3303	24.6811	26.7053	25.9106	0.0451799	4.59261	0.714008	0.823926
MSMEG_1902	20.762	24.0309	20.1975	21.0399	-0.120121	4.38435	0.418917	0.58468
MSMEG_1903	14.2144	13.0782	11.8748	12.6013	-0.156782	3.5326	0.225875	0.378536
MSMEG_1904	8.17049	6.70165	6.92262	6.9378	-0.0993858	2.85395	0.545325	0.69834
MSMEG_1905	6.91134	8.00197	4.71879	5.46529	-0.553767	2.70946	0.000471788	0.00280442
MSMEG_1906	34.6127	27.7068	26.4719	26.222	-0.241286	4.31124	0.11007	0.225043
MSMEG_1907	4.47698	6.0765	6.04109	5.89005	0.172744	2.51774	0.303779	0.469633
MSMEG_1908	5.26046	6.25154	4.38174	4.24763	-0.417255	2.14764	0.0225377	0.0658949
MSMEG_1909	28.4009	43.0106	28.6757	26.4769	-0.373348	4.82358	0.0344384	0.0923989
MSMEG_1910	9.96129	8.87719	7.28561	6.20154	-0.479343	4.22118	0.00368168	0.0154258
MSMEG_1911	10.2411	9.05223	6.94855	6.82453	-0.485004	3.54545	0.00740526	0.0270923
MSMEG_1912	4.98064	6.02649	5.1077	4.78566	-0.15605	2.58988	0.322727	0.491555
MSMEG_1913	12.6195	12.9782	11.0192	10.3359	-0.261079	3.55349	0.0611088	0.143884
MSMEG_1914	555.873	993.27	724.801	794.817	-0.0278001	9.56121	0.899336	0.947233
MSMEG_1915	289.969	309.926	281.935	299.175	-0.0459417	8.54336	0.746721	0.847983
MSMEG_1916	128.601	120.755	114.392	123.068	-0.070521	7.01857	0.636863	0.771294
MSMEG_1917	105.069	113.853	104.928	112.081	-0.01282	7.13354	0.922427	0.961409
MSMEG_1918	178.128	163.315	152.842	160.532	-0.123713	7.35964	0.284047	0.448387
MSMEG_1919	1117.4	1437.5	1389.06	1335.51	0.092753	10.325	0.663019	0.788974
MSMEG_1920	87.1333	115.629	138.167	134.14	0.425138	7.02744	0.00223446	0.0103862
MSMEG_1921	9.06589	10.6276	9.645	10.081	4.49275e-05	3.33191	0.999742	0.999768
MSMEG_1922	46.1409	51.7628	52.9438	53.2087	0.116361	5.70298	0.3601	0.527526
MSMEG_1923	35.7879	30.7076	37.1281	38.4269	0.184804	5.30277	0.138663	0.266519
MSMEG_1924	27.5894	22.6556	32.8241	32.0271	0.369108	4.95344	0.00699202	0.0259887
MSMEG_1925	40.2369	33.6333	37.5688	35.2837	-0.0192019	5.19642	0.883539	0.938929
MSMEG_1926	55.7944	54.3134	63.0555	59.2403	0.151658	5.78635	0.200315	0.348777
MSMEG_1927	145.138	120.33	127.252	133.121	-0.0278085	6.85372	0.829994	0.906831
MSMEG_1928	50.8697	43.6358	44.9841	41.5418	-0.12669	5.22728	0.353369	0.520088
MSMEG_1929	49.7225	39.2847	57.2996	56.72	0.357946	6.16326	0.00710234	0.0262282
MSMEG_1930	383.51	437.808	414.943	434.448	0.0484353	8.80547	0.715474	0.82486
MSMEG_1931	48.6872	52.638	60.022	64.2242	0.293834	5.95495	0.0168416	0.0524082
MSMEG_1932	271.585	239.309	356.969	362.748	0.494469	8.35733	4.56284e-05	0.000360047
MSMEG_1933	27.2816	20.7551	28.3646	31.9705	0.329588	4.72191	0.0306881	0.0844998
MSMEG_1934	81.0894	99.3495	111.903	116.782	0.341512	6.74512	0.00986984	0.0342747
MSMEG_1935	144.691	164.366	155.72	149.941	-0.016019	7.23038	0.9001	0.947307
MSMEG_1936	112.932	124.606	147.449	152.886	0.338252	7.25923	0.00468285	0.0186987
MSMEG_1937	792.706	752.036	634.133	627.205	-0.292399	9.32221	0.0314527	0.0860776
MSMEG_1938	303.791	239.184	236.225	216.884	-0.260883	7.73104	0.0555499	0.133341
MSMEG_1939	34.165	28.382	22.9198	21.0966	-0.505719	4.45101	0.000171937	0.00114667
MSMEG_1940	32.3462	24.0809	26.0311	26.6751	-0.0973804	4.55169	0.503533	0.660283
MSMEG_1941	91.8061	89.222	71.3004	73.9937	-0.317234	6.5767	0.0246181	0.0704061
MSMEG_1942	328.723	286.896	204.153	174.833	-0.699727	7.49117	2.19749e-08	3.6178e-07
MSMEG_1943	182.325	162.99	134.149	134.423	-0.362495	7.1308	0.00206153	0.00971903
MSMEG_1944	37.4947	35.9589	39.7467	38.8517	0.0979172	5.20491	0.404812	0.571631
MSMEG_1945	195.085	186.921	170.395	165.261	-0.186542	7.38313	0.100829	0.210111
MSMEG_1946	173.539	213.553	208.975	218.158	0.141852	8.02237	0.284285	0.448537
MSMEG_1947	397.444	492.647	589.538	618.172	0.440188	9.0561	0.0022599	0.0104735
MSMEG_1948	2.40638	3.02575	2.38532	1.41588	-0.510161	1.41084	0.0330464	0.0894656
MSMEG_1950	1337.53	1746.81	1415.12	1534.9	-0.0642435	10.5528	0.801198	0.88757
MSMEG_1951	785.823	914.651	709.945	802.831	-0.168761	10.074	0.324719	0.493632
MSMEG_1952	87.0773	88.6719	80.8677	81.7527	-0.112052	7.03956	0.359003	0.52641
MSMEG_1953	74.178	85.6461	40.4986	35.0571	-1.08065	5.66101	1.54965e-16	5.12934e-15
MSMEG_1954	71.4918	78.6944	85.6383	94.8071	0.264518	6.63724	0.0444681	0.112088
MSMEG_1955	26.2743	22.5556	27.7164	27.2698	0.172168	4.78931	0.185128	0.329634
MSMEG_1956	26.0504	29.3322	31.7092	36.5579	0.301017	5.18356	0.0524573	0.127622
MSMEG_1957	165.732	149.737	192.433	194.966	0.296414	7.4258	0.0112073	0.0378329
MSMEG_1958	53.7798	52.3129	59.9961	63.318	0.21697	5.91707	0.0674211	0.155553
MSMEG_1959	453.966	406.125	571.648	560.291	0.396271	8.92587	0.00194148	0.009264
MSMEG_1960	9.59753	9.02723	9.43758	9.99609	0.0614929	3.01487	0.682117	0.802456
MSMEG_1961	9.12185	11.1277	12.0563	11.6668	0.226713	3.51558	0.139042	0.267167
MSMEG_1962	5.00863	4.30106	5.23734	5.91837	0.261716	2.33396	0.154228	0.288643
MSMEG_1963	42.9231	39.3097	41.6913	38.4835	-0.036079	5.38082	0.784117	0.874967
MSMEG_1964	6.54759	6.72666	6.09295	6.34313	-0.0949986	2.54768	0.518927	0.674554
MSMEG_1966	18.8033	23.4558	28.5202	25.5991	0.356213	4.43263	0.0262538	0.0741733
MSMEG_1967	23.784	29.4573	27.0942	26.8733	0.0186339	4.74903	0.892508	0.943358
MSMEG_1968	8.28242	8.77717	9.54129	9.57133	0.163104	3.06776	0.24862	0.40644
MSMEG_1969	13.7108	18.9297	15.1416	16.2543	-0.0582182	3.95142	0.708101	0.819465
MSMEG_1970	35.2842	33.5083	43.1432	43.0143	0.324944	5.37919	0.00609748	0.0234252
MSMEG_1971	2.40638	3.77593	2.61867	3.34147	-0.0613625	1.50031	0.791392	0.880118
MSMEG_1976	3.91736	5.90146	4.27803	4.27595	-0.203068	2.10672	0.331492	0.499941
MSMEG_1977	5.3444	5.42634	5.31512	5.3237	-0.0180784	2.6395	0.903274	0.948046
MSMEG_1978	13.7947	12.7782	11.6414	11.4969	-0.198864	3.54861	0.159791	0.296352
MSMEG_1979	7.8627	7.45184	7.23375	7.47583	-0.0577073	2.87663	0.677079	0.798753
MSMEG_1980	120.291	102.725	123.855	120.859	0.13418	6.88468	0.274698	0.437472
MSMEG_1981	87.8328	80.7699	97.4871	105.709	0.269285	6.60662	0.0353284	0.0941841
MSMEG_1982	35.0324	32.7081	36.3503	37.6907	0.128469	5.11509	0.3037	0.469626
MSMEG_1983	4.56093	5.2763	5.52254	6.99443	0.342811	2.51364	0.045551	0.114132
MSMEG_1984	3.55361	3.42585	4.43359	4.24763	0.315995	1.97038	0.0563058	0.13459
MSMEG_1985	12.1438	10.9527	12.6785	12.0633	0.10088	3.5489	0.433099	0.598234
MSMEG_1986	17.852	20.4801	18.7196	17.0755	-0.0991714	4.16436	0.451432	0.614186
MSMEG_1987	2.88206	1.50037	2.61867	2.03886	0.0993736	1.1846	0.709846	0.820629
MSMEG_1989	3.02196	2.67566	2.61867	2.7468	-0.0848236	1.3871	0.664735	0.790233
MSMEG_1991	11.9759	10.3526	9.77464	7.98555	-0.32812	3.26962	0.0780958	0.173365
MSMEG_1992	12.7594	12.5031	8.86718	9.08993	-0.492335	3.28152	0.000174779	0.00115948
MSMEG_1993	5.62421	5.00123	4.87436	4.98389	-0.106268	2.34527	0.49155	0.650812
MSMEG_1994	5.12055	3.55088	2.10012	1.95391	-1.09014	1.2959	1.0344e-06	1.20247e-05
MSMEG_1995	86.4338	67.7917	64.2482	61.3358	-0.296006	5.77971	0.0494203	0.121884
MSMEG_1996	291.564	347.636	287.587	285.413	-0.157801	8.21341	0.221988	0.374184
MSMEG_1997	72.3313	78.0443	71.5338	71.8133	-0.0692194	6.53028	0.562195	0.712976
MSMEG_1998	22.0212	20.5051	24.0088	24.8911	0.201753	4.61896	0.106557	0.220078
MSMEG_1999	449.769	437.533	489.458	563.321	0.246688	8.9403	0.092407	0.196304
MSMEG_2000	6.2398	8.12701	6.04109	5.52192	-0.315169	2.89654	0.0563548	0.134656
MSMEG_2001	9.90533	11.7279	10.4488	8.75012	-0.172303	3.23533	0.243533	0.400416
MSMEG_2002	27.3935	36.359	30.7759	29.4502	-0.0827224	5.06314	0.613506	0.755901
MSMEG_2003	70.0088	71.8427	74.1006	76.7405	0.0885397	6.41676	0.481442	0.64216
MSMEG_2004	3.18985	2.75068	2.61867	3.51138	0.043846	1.68126	0.831707	0.908091
MSMEG_2005	3.8614	3.77593	3.37057	4.191	-0.0167359	1.91651	0.931294	0.966167
MSMEG_2006	5.932	6.9017	5.96331	6.37145	-0.0603363	2.82945	0.689367	0.807525
MSMEG_2007	26.4422	23.8309	21.0271	19.7373	-0.301534	4.2389	0.0194453	0.0586531
MSMEG_2008	3.10591	3.32582	3.26686	2.80344	-0.0822927	1.54289	0.671598	0.79433
MSMEG_2009	73.7303	68.817	69.8485	67.9338	-0.0488377	5.95253	0.67677	0.798537
MSMEG_2010	50.3381	73.2931	80.6343	84.1314	0.413775	6.47064	0.00853666	0.0301952
MSMEG_2011	3.88938	3.55088	3.42242	3.53969	-0.0944468	1.94495	0.586546	0.735394
MSMEG_2012	5.03661	4.4761	4.22617	4.81398	-0.0732515	2.17337	0.655656	0.785115
MSMEG_2013	2.5183	2.57564	2.67053	3.00166	0.152214	1.41128	0.415199	0.581168
MSMEG_2014	11.864	11.978	17.5529	18.0949	0.579887	4.04974	9.92034e-06	9.17485e-05
MSMEG_2015	8.17049	8.00197	13.6897	12.2049	0.679975	3.90807	1.89823e-06	2.07617e-05
MSMEG_2016	13.9626	17.6544	20.5605	21.4364	0.407922	4.87021	0.00684616	0.0256435
MSMEG_2017	26.9179	37.7343	34.7687	36.9544	0.148586	5.17459	0.326504	0.495387
MSMEG_2019	11.3324	13.7784	13.9749	14.6685	0.188152	3.99156	0.222693	0.37487
MSMEG_2021	25.9945	26.2315	30.9055	30.9794	0.244728	4.93631	0.0414673	0.106227
MSMEG_2022	12.1158	15.7539	12.16	9.88282	-0.338664	3.60109	0.0386851	0.10095
MSMEG_2023	5.31642	6.4766	3.215	2.66185	-1.00354	2.62571	1.11576e-06	1.28048e-05
MSMEG_2025	15.1938	15.8039	14.2082	14.0455	-0.133945	3.91057	0.299438	0.464772
MSMEG_2026	260.812	189.847	246.129	226.144	0.0677318	7.66063	0.670759	0.793978
MSMEG_2027	132.267	224.78	155.979	162.798	-0.163765	7.60684	0.379523	0.546058
MSMEG_2028	4.70083	4.051	5.21141	4.75735	0.191832	2.14816	0.233603	0.387838
MSMEG_2029	3.97332	3.52587	4.27803	4.61576	0.247142	2.03168	0.14457	0.275099
MSMEG_2030	13.2071	12.178	11.6155	10.6474	-0.187788	3.38888	0.171423	0.312216
MSMEG_2032	172.84	96.0237	106.899	106.474	-0.333246	6.44734	0.0949215	0.200188
MSMEG_2033	94.968	77.2441	72.7524	73.3708	-0.23668	6.13014	0.0657386	0.15267
MSMEG_2034	3.55361	4.051	3.29278	3.34147	-0.199442	2.01393	0.26712	0.429317
MSMEG_2035	776.113	693.446	638.489	621.627	-0.221804	9.22782	0.102815	0.213611
MSMEG_2036	102.999	84.3708	98.8354	90.1914	0.0129826	6.32361	0.932188	0.966456
MSMEG_2037	739.905	649.335	617.488	582.973	-0.210674	9.0134	0.118407	0.237456
MSMEG_2038	511.551	453.137	443.515	433.711	-0.137073	8.73267	0.286351	0.450966
MSMEG_2039	51.1775	40.9351	47.6546	43.7789	-0.00987066	5.52843	0.940636	0.971054
MSMEG_2040	6.8274	4.95122	5.98924	6.9378	0.136826	2.61743	0.424541	0.590069
MSMEG_2042	34.5287	30.6076	37.1022	36.388	0.174663	5.23099	0.16145	0.298671
MSMEG_2043	6.91134	7.00173	7.1819	7.87228	0.112279	3.01523	0.413444	0.580002
MSMEG_2044	240.498	237.534	362.828	370.11	0.616581	8.40334	8.34653e-08	1.24093e-06
MSMEG_2045	200.065	191.972	269.282	264.769	0.446023	8.15238	0.000122061	0.000855791
MSMEG_2046	30.4435	28.6571	37.3096	34.1226	0.273843	5.10575	0.0487909	0.120616
MSMEG_2047	7.58289	8.32705	7.38932	7.47583	-0.0994818	3.14804	0.472795	0.633584
MSMEG_2048	32.9338	32.433	39.4097	37.634	0.237282	5.324	0.0707432	0.161022
MSMEG_2049	31.5068	25.3813	22.9976	23.1921	-0.299687	4.36452	0.0338949	0.0913615
MSMEG_2050	9.93331	7.45184	6.32629	5.46529	-0.556438	2.65325	0.00303082	0.0131909
MSMEG_2051	4.95266	5.45135	4.77065	4.81398	-0.120094	2.23218	0.445052	0.608817
MSMEG_2052	8.36636	7.95196	5.70403	5.29538	-0.566973	2.58475	8.23228e-05	0.00060271
MSMEG_2054	2.85408	2.62565	1.91863	2.37867	-0.352258	1.05349	0.0980789	0.205878
MSMEG_2056	5.28844	4.70116	3.57799	3.8795	-0.420638	1.98258	0.0105348	0.0360268
MSMEG_2057	12.1998	9.42733	9.51537	9.06161	-0.216652	3.14992	0.16531	0.304165
MSMEG_2058	12.1998	9.42733	5.67811	6.31481	-0.849304	2.94376	4.47847e-07	5.74798e-06
MSMEG_2059	6.09989	4.8512	3.34464	3.53969	-0.666601	2.1041	0.000122813	0.000859144
MSMEG_2060	26.6381	19.6298	13.56	12.488	-0.827066	3.60797	2.89434e-07	3.92632e-06
MSMEG_2064	40.2929	36.334	39.5912	28.9122	-0.16068	4.94647	0.287128	0.45158
MSMEG_2065	15.4176	11.8529	17.0862	14.3004	0.204468	3.63204	0.286398	0.450966
MSMEG_2066	4.42102	4.051	7.15597	6.34313	0.674934	2.37301	1.03477e-05	9.51409e-05
MSMEG_2067	11.7801	9.92745	14.3897	13.8473	0.381418	3.50765	0.00492129	0.0195762
MSMEG_2068	5.4843	5.05125	8.55605	8.43863	0.691222	2.6668	9.03028e-07	1.06952e-05
MSMEG_2069	12.3397	9.75241	17.0084	20.0205	0.746288	3.81913	3.63689e-07	4.81524e-06
MSMEG_2070	27.9811	25.3813	39.3838	41.9666	0.608571	5.07879	2.42303e-06	2.60365e-05
MSMEG_2071	6.8274	5.35132	7.83008	9.71292	0.527697	2.92085	0.00148173	0.00735488
MSMEG_2072	21.9932	22.0554	30.0499	31.0077	0.470859	4.61523	7.98053e-05	0.000586327
MSMEG_2073	34.165	31.9829	43.221	44.9683	0.415031	5.20013	0.00165619	0.00811198
MSMEG_2074	24.6514	23.1307	37.3614	41.7401	0.727186	4.92222	7.43316e-07	9.02454e-06
MSMEG_2075	19.4189	20.6051	29.0906	30.5546	0.574893	4.76355	9.03491e-06	8.41786e-05
MSMEG_2076	9.96129	11.2028	16.2565	15.8578	0.600308	3.77758	8.95931e-06	8.35981e-05
MSMEG_2077	3.83342	4.27606	3.99282	4.78566	0.110565	2.12003	0.560528	0.711947
MSMEG_2078	433.148	417.503	539.835	543.64	0.349035	9.02298	0.00636339	0.0241663
MSMEG_2079	1442.4	1517.55	1109.31	1171.27	-0.376179	10.4952	0.0426164	0.108312
MSMEG_2080	816.294	670.791	525.575	600.105	-0.40168	9.14038	0.00602742	0.0231844
MSMEG_2081	674.933	531.456	488.395	528.009	-0.247192	9.06508	0.0903895	0.193222
MSMEG_2082	125.887	119.254	116.777	130.204	0.010745	6.98877	0.929147	0.964735
MSMEG_2083	56.382	60.865	63.2111	58.4474	0.0532478	5.93562	0.685674	0.805117
MSMEG_2084	40.041	37.7343	56.5996	50.9149	0.467541	5.52019	0.000241851	0.00154731
MSMEG_2086	139.038	156.089	161.243	166.705	0.151978	7.34126	0.198472	0.346335
MSMEG_2087	52.0449	47.0866	68.3447	60.7128	0.380969	5.86232	0.00680586	0.0255535
MSMEG_2088	25.7427	20.455	30.3092	29.7617	0.380046	4.68461	0.00508982	0.0200947
MSMEG_2089	106.552	141.61	129.611	124.144	0.0319321	6.96866	0.821983	0.900916
MSMEG_2090	71.24	70.3173	100.365	110.269	0.573256	6.73835	1.33421e-05	0.000119019
MSMEG_2091	50.3661	41.9854	55.6921	56.2386	0.277871	5.72772	0.0343552	0.0922861
MSMEG_2092	128.825	122.98	96.5278	100.244	-0.355765	6.85199	0.00290168	0.0127346
MSMEG_2094	93.2612	98.3743	99.0428	97.2991	0.034942	6.33638	0.777326	0.870443
MSMEG_2095	53.8637	55.0136	60.3591	53.4635	0.0642851	5.87578	0.59212	0.738711
MSMEG_2096	5.54027	6.42659	6.92262	6.85285	0.200663	2.78535	0.17944	0.321784
MSMEG_2097	7.91866	8.22703	6.43	6.4564	-0.325703	2.7958	0.0272051	0.0765858
MSMEG_2098	6.21181	5.77643	5.49661	5.06884	-0.17994	2.41104	0.251174	0.409869
MSMEG_2099	6.68749	6.02649	5.00399	5.43697	-0.283539	2.40404	0.0678657	0.156512
MSMEG_2100	8.81406	7.92696	6.1448	6.76789	-0.374199	2.87665	0.0079883	0.028634
MSMEG_2102	2.79811	2.72567	2.02234	2.23709	-0.375947	1.51949	0.0501386	0.123188
MSMEG_2103	5.26046	6.05149	4.2521	4.07773	-0.442745	2.16423	0.00697948	0.0259817
MSMEG_2104	28.9325	26.6316	20.0938	18.5763	-0.522066	4.51037	8.44199e-05	0.000615199
MSMEG_2105	13.9066	13.3283	17.0343	17.1604	0.328561	4.078	0.0172652	0.0535145
MSMEG_2106	39.5374	36.559	37.0762	34.151	-0.0948672	5.14996	0.462489	0.624162
MSMEG_2107	106.804	103.275	70.0559	81.7244	-0.469111	6.69645	0.000233035	0.00150006
MSMEG_2108	7.30308	7.47684	5.88553	7.02275	-0.19758	2.65477	0.197945	0.345511
MSMEG_2109	5.95998	5.52636	6.61149	5.46529	0.0756768	2.42227	0.633223	0.769619
MSMEG_2110	51.1216	55.4387	69.6151	70.9354	0.399174	6.08812	0.00237893	0.0109125
MSMEG_2111	84.6709	109.902	124.789	119.104	0.325636	6.91925	0.0163013	0.0511062
MSMEG_2112	483.542	431.431	429.073	462.001	-0.0381694	8.60853	0.76665	0.863442
MSMEG_2113	84.8388	86.2213	76.0711	79.3458	-0.138419	6.3664	0.346515	0.51482
MSMEG_2115	634.892	676.717	555.443	519.485	-0.287095	9.10852	0.0367304	0.0970578
MSMEG_2116	78.9908	65.4411	70.6004	68.4718	-0.0541668	6.09856	0.678692	0.799846
MSMEG_2117	26.4702	27.1067	29.2461	33.1598	0.219562	4.98196	0.111002	0.226463
MSMEG_2118	25.183	23.6058	28.5202	31.0643	0.288391	4.81283	0.0207788	0.0616987
MSMEG_2119	47.5679	40.335	54.4217	52.5574	0.283915	5.49306	0.0252818	0.0719118
MSMEG_2120	29.2683	23.6558	27.509	26.1937	0.0222728	4.59464	0.866605	0.929096
MSMEG_2121	206.361	193.448	223.313	219.801	0.148421	7.65311	0.226861	0.379751
MSMEG_2122	88.1686	84.6959	72.882	76.0892	-0.214598	6.1137	0.0924553	0.196304
MSMEG_2123	177.484	152.513	143.223	148.865	-0.175954	7.10151	0.185094	0.329634
MSMEG_2124	56.1861	56.2889	63.9889	56.8616	0.10379	5.69552	0.455829	0.61806
MSMEG_2125	34.2489	37.1342	41.3542	41.0321	0.206523	5.34458	0.109133	0.223709
MSMEG_2126	6.29576	6.00148	6.68928	6.37145	0.0879878	2.5277	0.592614	0.739181
MSMEG_2127	4.449	4.20104	5.80774	5.09716	0.336384	2.27034	0.0524533	0.127622
MSMEG_2128	9.26176	9.92745	33.3945	33.8678	1.80842	4.43426	8.40261e-34	5.56253e-32
MSMEG_2129	1.67887	1.40035	11.2525	11.8367	2.90699	2.50142	1.84034e-30	1.13469e-28
MSMEG_2130	26.8619	24.206	226.372	232.204	3.16703	6.92228	1.77156e-121	1.33064e-118
MSMEG_2131	26.4422	22.9307	223.08	235.829	3.21673	6.90738	2.02348e-81	4.54488e-79
MSMEG_2132	2.74215	2.12552	18.927	22.9089	3.10579	3.53032	1.46302e-53	1.50835e-51
MSMEG_2133	12.8993	10.8277	18.4603	18.548	0.642903	3.90578	1.61973e-06	1.79339e-05
MSMEG_2134	1.84676	2.12552	3.57799	2.49194	0.61247	1.26035	0.0075965	0.0276152
MSMEG_2135	10.1012	9.40232	12.134	12.2049	0.319864	3.316	0.0885093	0.190043
MSMEG_2136	110.386	98.4493	113.329	122.926	0.17804	6.72016	0.203196	0.352122
MSMEG_2137	39.0897	31.2327	39.8505	36.6146	0.121721	5.04151	0.387224	0.554348
MSMEG_2139	3.02196	2.80069	2.22976	2.35036	-0.345199	1.28226	0.0781594	0.173445
MSMEG_2140	12.8993	12.278	12.5748	11.7235	-0.0501918	3.54757	0.707403	0.819465
MSMEG_2142	57.3893	59.5397	49.0547	46.6673	-0.288661	5.68794	0.0148518	0.0475819
MSMEG_2143	77.172	61.8903	47.6546	48.2814	-0.535165	5.68329	4.46355e-05	0.000353988
MSMEG_2144	96.423	122.08	111.851	106.332	-0.00232389	6.60274	0.986494	0.993626
MSMEG_2146	8.70214	8.37707	8.81533	8.38199	0.0111001	3.07163	0.933312	0.966971
MSMEG_2148	3.8614	3.2258	3.68169	3.76623	0.0741756	1.73147	0.706274	0.818758
MSMEG_2149	13.0392	16.6541	12.0044	14.1305	-0.186789	3.89537	0.209179	0.359203
MSMEG_2150	2.68619	3.10077	2.69645	2.15213	-0.253905	1.56617	0.207191	0.356992
MSMEG_2151	3.69351	2.92572	3.68169	3.36979	0.0964491	1.85994	0.620643	0.759529
MSMEG_2153	36.5714	24.256	23.3606	22.5408	-0.404948	4.42124	0.0153062	0.0487395
MSMEG_2154	11.808	9.62738	7.41524	7.24929	-0.545164	2.63054	0.000234763	0.00150964
MSMEG_2155	1.81877	2.4256	1.86677	2.29372	-0.0390645	1.24388	0.855548	0.922129
MSMEG_2156	2.79811	3.10077	3.05944	2.63353	-0.0508037	1.6158	0.784507	0.875247
MSMEG_2157	3.32976	2.92572	6.92262	8.09882	1.26402	2.24715	1.09614e-12	2.88436e-11
MSMEG_2158	1.81877	1.77544	4.45952	4.30427	1.28546	1.38893	4.99329e-12	1.22667e-10
MSMEG_2159	2.49032	1.65041	4.22617	4.21931	1.03566	1.50697	8.46509e-07	1.00828e-05
MSMEG_2162	27.8972	32.283	21.5716	24.4664	-0.387431	4.86428	0.00657011	0.0247867
MSMEG_2163	28.6247	24.506	24.5792	28.3742	-0.00464155	4.8663	0.97272	0.988213
MSMEG_2164	39.5933	50.1874	47.7843	45.8461	0.0601085	5.53055	0.68621	0.805595
MSMEG_2167	5.12055	5.75142	3.91504	4.58744	-0.35849	2.09403	0.0313376	0.0857997
MSMEG_2169	27.6174	24.156	9.72279	11.7801	-1.26815	4.34194	3.33541e-16	1.08686e-14
MSMEG_2170	3.77745	3.80094	1.76307	1.67074	-1.13945	1.73286	2.42613e-09	4.51418e-08
MSMEG_2171	90.9947	89.3721	43.6099	49.7539	-0.950162	5.75922	7.79021e-11	1.73733e-09
MSMEG_2172	29.1284	34.5335	12.5489	11.8084	-1.38603	4.21493	1.79226e-20	7.22536e-19
MSMEG_2173	197.939	177.319	155.798	158.663	-0.25492	7.29741	0.0369609	0.0973803
MSMEG_2174	219.764	237.134	228.058	254.433	0.078509	8.0176	0.488878	0.648093
MSMEG_2175	12.5076	11.6029	19.3678	17.4153	0.610576	5.5638	5.88691e-06	5.76679e-05
MSMEG_2176	31.199	34.2084	42.6765	44.9116	0.420932	5.36076	0.0102085	0.0351788
MSMEG_2177	45.3854	108.002	80.2972	78.836	0.0527089	6.41819	0.83884	0.91271
MSMEG_2179	33.3535	35.2087	28.9091	27.2698	-0.287347	4.94735	0.0272558	0.0766942
MSMEG_2180	5.90402	5.17628	3.86319	4.81398	-0.35351	2.36626	0.0362224	0.0961193
MSMEG_2181	2.88206	2.8257	2.59274	2.43531	-0.181242	1.45942	0.367939	0.53428
MSMEG_2182	9.93331	9.52735	9.61908	7.70237	-0.165316	3.26386	0.251511	0.409899
MSMEG_2183	5.98797	8.57712	5.93738	4.92725	-0.423959	2.66518	0.0351895	0.0938935
MSMEG_2184	6.09989	5.00123	7.70045	7.19266	0.426529	2.23843	0.0195693	0.0589987
MSMEG_2185	4.36506	4.75117	4.40766	3.14325	-0.268597	1.79012	0.161124	0.298208
MSMEG_2187	4.3091	4.07601	3.29278	3.51138	-0.301175	1.94256	0.120876	0.24156
MSMEG_2188	40.8245	37.7593	44.5433	43.6657	0.166963	5.4065	0.219393	0.371703
MSMEG_2189	16.9846	17.3793	14.5453	16.5941	-0.143112	4.1563	0.288653	0.452816
MSMEG_2190	3.94534	3.82594	3.39649	2.97334	-0.284603	2.01827	0.177757	0.319821
MSMEG_2191	5.54027	8.77717	4.20024	4.87062	-0.663201	3.00412	0.000885729	0.00479376
MSMEG_2192	16.9566	16.6041	21.6235	19.9072	0.307976	4.10472	0.0149336	0.0477423
MSMEG_2193	17.4323	21.0552	16.9306	17.2171	-0.173785	4.3038	0.213967	0.364969
MSMEG_2194	10.9406	11.8779	12.3933	11.7801	0.0827267	3.56949	0.539879	0.693484
MSMEG_2195	50.3661	47.3617	50.8696	46.101	-0.0108011	5.27819	0.930586	0.965751
MSMEG_2196	122.893	124.981	128.47	122.643	0.018754	6.87738	0.886175	0.940327
MSMEG_2197	83.076	82.8955	90.5904	77.9865	0.0226906	6.20795	0.851813	0.919799
MSMEG_2198	84.3911	81.12	69.5374	70.0293	-0.245903	6.47472	0.0443441	0.111865
MSMEG_2199	40.7405	59.1896	31.6833	33.3581	-0.620235	5.60362	0.000161334	0.00108672
MSMEG_2200	77.7876	84.946	70.9374	70.3125	-0.204402	6.4067	0.0917557	0.195484
MSMEG_2201	125.663	127.431	132.36	135.188	0.0800754	7.09445	0.488027	0.64741
MSMEG_2202	36.4315	36.0589	28.1313	31.3192	-0.286439	5.12785	0.0220842	0.0647795
MSMEG_2203	7.38702	7.47684	6.8967	6.42808	-0.15696	2.82413	0.292959	0.45739
MSMEG_2204	10.6328	12.7031	9.77464	10.5908	-0.198933	3.56899	0.148066	0.280562
MSMEG_2205	15.3057	17.1292	12.16	14.1305	-0.304802	4.12025	0.0280055	0.0784179
MSMEG_2206	25.9665	29.4573	22.2198	21.9744	-0.327178	4.56943	0.0105873	0.0361671
MSMEG_2207	29.1564	26.9567	20.7679	23.7867	-0.332959	4.70844	0.0133815	0.0435367
MSMEG_2208	16.6768	16.6541	15.1935	17.8117	-0.0151622	4.10177	0.907484	0.951271
MSMEG_2209	10.325	9.75241	9.17831	7.81564	-0.238151	3.18668	0.0906391	0.19369
MSMEG_2211	53.5279	48.9121	52.9957	56.6634	0.0983503	5.48225	0.431845	0.597421
MSMEG_2213	3.83342	6.0765	4.20024	4.58744	-0.178791	2.19483	0.392379	0.560071
MSMEG_2215	8.898	7.3018	8.40049	7.05107	-0.0647848	2.52352	0.697789	0.812516
MSMEG_2219	5.12055	5.05125	4.87436	4.58744	-0.103239	2.13969	0.526004	0.680965
MSMEG_2224	27.0857	24.331	19.9123	20.1055	-0.360984	4.55273	0.00370624	0.0154874
MSMEG_2225	85.9301	103.701	75.7599	74.2486	-0.338374	6.36627	0.00847283	0.0300032
[truncated: 4,241 more rows]

## Sheet: down< 2x, FDR<0.05, cpm >5 
	Counts per million (CPM)				Citrate/MOPS
Gene	MOPS_A	MOPS_B	Citrate_A	Citrate_B	Fold change (log2)	Average CPM (log2)	PValue	FDR
MSMEG_0131	95.3597	99.8496	34.4057	34.3492	-1.50547	5.936	5.90922e-35	4.03946e-33
MSMEG_0230	144.467	167.516	61.0332	66.0648	-1.29572	6.59848	2.707e-21	1.13495e-19
MSMEG_0242	181.738	338.283	99.4835	96.931	-1.40474	7.72616	5.67676e-11	1.29822e-09
MSMEG_0529	220.407	171.742	91.8868	90.4462	-1.10465	7.18182	4.73725e-14	1.37293e-12
MSMEG_0699	294.613	304.85	149.679	144.476	-1.02707	7.90133	1.20281e-16	4.02366e-15
MSMEG_1247	71.24	74.9935	32.7723	37.4641	-1.05838	6.05658	3.18902e-15	9.92859e-14
MSMEG_1403	412.554	525.38	186.885	205.925	-1.25574	8.6274	1.21742e-17	4.19439e-16
MSMEG_1421	74.8496	71.6927	34.9502	36.1049	-1.04425	5.61344	3.73178e-14	1.09669e-12
MSMEG_1543	1527.91	1364.94	496.614	519.712	-1.50912	9.67373	2.29037e-19	8.783e-18
MSMEG_1544	135.625	120.33	49.4177	50.8583	-1.35178	6.22888	1.04491e-25	5.71427e-24
MSMEG_1545	78.627	66.9665	30.5684	29.2237	-1.28343	5.4941	1.72542e-19	6.69826e-18
MSMEG_1551	49.8344	57.7392	20.8975	22.2293	-1.3192	5.15574	1.24877e-23	5.99505e-22
MSMEG_1552	222.534	221.555	109.31	112.024	-1.00463	7.50008	1.07141e-18	3.94042e-17
MSMEG_1553	151.882	136.034	66.7631	68.0471	-1.09459	6.71581	1.35555e-19	5.29508e-18
MSMEG_1599	314.844	487.97	160.154	152.83	-1.35901	8.04186	4.62976e-12	1.14632e-10
MSMEG_1704	201.632	182.795	43.2729	39.9277	-2.20772	6.53084	2.40505e-52	2.40085e-50
MSMEG_1705	188.201	173.093	35.365	37.7473	-2.30501	6.44651	9.00224e-70	1.53014e-67
MSMEG_1706	133.974	118.954	31.6574	31.3475	-2.00491	6.03658	1.84373e-51	1.75685e-49
MSMEG_1711	143.571	123.931	23.0495	21.1532	-2.59664	5.88159	1.07885e-77	2.26162e-75
MSMEG_1712	144.495	117.429	19.1085	17.7551	-2.82822	5.71317	2.8718e-65	3.84272e-63
MSMEG_1713	205.885	161.065	36.091	34.9722	-2.36805	6.31171	4.64921e-62	5.73311e-60
MSMEG_1715	168.139	143.385	30.1017	29.3936	-2.38815	6.16442	3.51231e-67	5.02021e-65
MSMEG_1953	74.178	85.6461	40.4986	35.0571	-1.08065	5.66101	1.54965e-16	5.12934e-15
MSMEG_2490	73.8702	124.181	43.5581	46.6107	-1.13545	6.23866	4.02207e-08	6.38757e-07
MSMEG_2989	91.8341	95.8486	43.1432	42.2215	-1.13653	5.70032	8.65287e-22	3.72725e-20
MSMEG_3145	188.257	171.467	84.8605	84.0182	-1.09078	7.07977	1.16919e-18	4.25031e-17
MSMEG_3522	70.2047	87.1715	38.8911	32.7634	-1.13493	5.8207	1.86687e-12	4.75334e-11
MSMEG_3605	64.7484	84.5959	26.4978	30.7529	-1.3838	6.29151	1.70695e-16	5.62043e-15
MSMEG_3606	44.7978	48.3869	19.1085	18.0949	-1.32443	5.08264	1.62063e-25	8.71125e-24
MSMEG_3703	47.9597	73.5181	27.9757	26.2787	-1.16317	5.71711	3.77797e-11	8.70317e-10
MSMEG_3757	4552.03	4390.53	618.11	618.625	-2.85414	11.4296	0.000116476	0.000821205
MSMEG_4335	115.394	95.0234	42.2358	44.4585	-1.27907	5.84341	3.98749e-20	1.59728e-18
MSMEG_4557	92.2818	77.5691	38.1392	38.795	-1.14226	5.76641	5.0461e-19	1.91174e-17
MSMEG_4559	86.042	75.3436	30.2055	33.8678	-1.33269	5.64966	2.96725e-11	6.96306e-10
MSMEG_4560	174.071	156.189	56.2107	59.9199	-1.50783	6.79368	8.25792e-34	5.5249e-32
MSMEG_4561	258.126	260.564	90.2015	98.6583	-1.45764	7.46555	4.62091e-32	2.90609e-30
MSMEG_4640	70.6244	102.85	22.9198	18.6896	-2.05937	5.61048	1.48233e-24	7.6413e-23
MSMEG_4642	57.6691	86.7964	18.3825	15.2065	-2.10427	5.33736	1.3989e-24	7.27081e-23
MSMEG_4931	4566.77	4407.11	616.062	626.101	-2.85287	11.4327	0.00011389	0.000808411
MSMEG_4979	200.513	284.795	81.0491	84.5562	-1.5513	7.30236	4.72706e-24	2.34083e-22
MSMEG_5014	219.68	203.325	86.7791	90.0215	-1.25851	8.07187	7.5725e-29	4.49278e-27
MSMEG_5015	488.943	677.167	113.744	126.24	-2.28075	8.61931	3.08612e-34	2.08695e-32
MSMEG_5016	50.8138	57.5142	16.4639	19.8789	-1.5765	5.22613	9.95469e-25	5.21709e-23
MSMEG_5022	89.5397	70.2673	7.67452	8.04218	-3.34546	5.04989	1.494e-76	2.93619e-74
MSMEG_5166	122.11	113.228	47.8361	46.554	-1.31782	6.06857	6.99055e-23	3.16285e-21
MSMEG_5294	56.6898	52.2629	24.6051	19.3126	-1.30986	5.08683	4.27461e-15	1.31779e-13
MSMEG_5298	97.7661	123.631	51.0252	47.3753	-1.16991	6.14381	1.24913e-10	2.73721e-09
MSMEG_5329	209.467	295.023	89.0089	91.6639	-1.48158	7.89758	3.28057e-23	1.53966e-21
MSMEG_5741	333.451	381.094	154.113	139.86	-1.2813	7.84466	1.14941e-19	4.54631e-18
MSMEG_6136	180.898	217.429	92.6646	93.7028	-1.09592	6.88083	7.53896e-18	2.61947e-16
MSMEG_6399	310.899	539.733	172.003	179.703	-1.27424	8.61241	5.81541e-11	1.3239e-09
MSMEG_6423	425.509	340.334	180.948	175.965	-1.10136	8.0631	5.89671e-18	2.08339e-16
MSMEG_6512	188.341	170.892	87.894	85.6606	-1.04942	6.96753	3.79953e-12	9.48223e-11
MSMEG_6778	264.758	335.933	136.767	122.587	-1.21169	7.50024	2.25726e-19	8.70913e-18

## Sheet: up >2x, FDR<0.05, cpm >5 
	Counts per million (CPM)				Citrate/MOPS
Gene	MOPS_A	MOPS_B	Citrate_A	Citrate_B	Fold change (log2)	Average CPM (log2)	PValue	FDR
MSMEG_0014	11.7521	11.4778	97.7723	99.3096	3.0846	5.63277	1.90424e-121	1.33064e-118
MSMEG_0018	7.89068	7.90195	97.902	87.8693	3.55576	5.4295	4.86601e-140	1.53012e-136
MSMEG_0019	96.9827	89.347	919.127	887.755	3.27766	8.81207	1.43945e-130	1.81054e-127
MSMEG_0020	39.6213	29.6073	242.11	238.547	2.79631	6.94208	3.86125e-73	6.93811e-71
MSMEG_0022	42.2795	38.1344	240.036	240.246	2.57859	7.03776	1.4729e-78	3.19416e-76
MSMEG_0113	31.5907	24.356	58.8812	56.1537	1.04089	5.51325	1.1642e-12	3.03804e-11
MSMEG_0584	28.6247	27.6818	99.5354	96.1381	1.79715	5.8242	3.25649e-44	2.80549e-42
MSMEG_0586	45.1336	46.1364	167.439	181.062	1.93278	6.81518	6.32558e-41	4.9113e-39
MSMEG_0615	27.8972	25.6063	164.898	170.188	2.64708	6.4861	1.09256e-89	3.12322e-87
MSMEG_0616	26.3023	21.2803	194.793	192.559	3.02595	6.5481	2.03244e-93	7.10111e-91
MSMEG_0617	79.5224	72.1678	564.207	553.948	2.88203	8.21408	4.94571e-96	1.94397e-93
MSMEG_0619	55.1229	54.6385	236.536	237.754	2.11135	7.01888	3.22495e-52	3.16901e-50
MSMEG_0620	13.4589	12.8532	75.2414	77.6184	2.53831	5.74576	1.09595e-42	9.06901e-41
MSMEG_0621	12.0319	11.3778	73.7376	82.3191	2.73688	5.56059	5.00111e-77	1.01458e-74
MSMEG_0622	23.812	22.9807	143.068	152.886	2.66099	6.42804	1.58908e-89	4.34509e-87
MSMEG_0623	31.0871	25.8064	202.312	209.918	2.85772	6.72379	5.14215e-90	1.53995e-87
MSMEG_0624	29.7719	25.4813	183.774	196.892	2.78487	6.65228	1.40257e-85	3.39261e-83
MSMEG_0626	19.3909	14.5536	105.991	105.483	2.64042	5.77453	4.59077e-57	4.89345e-55
MSMEG_1839	57.4733	52.0378	106.951	118.849	1.04405	6.36375	1.08058e-14	3.2672e-13
MSMEG_2130	26.8619	24.206	226.372	232.204	3.16703	6.92228	1.77156e-121	1.33064e-118
MSMEG_2131	26.4422	22.9307	223.08	235.829	3.21673	6.90738	2.02348e-81	4.54488e-79
MSMEG_2511	45.6652	51.2626	137.675	134.225	1.48773	6.67258	2.17804e-30	1.32987e-28
MSMEG_2607	42.8671	35.8338	104.228	95.2319	1.34206	5.98274	7.43551e-18	2.59788e-16
MSMEG_2608	27.0857	24.406	57.6107	60.2314	1.19482	5.27588	6.70208e-22	2.92704e-20
MSMEG_3182	23.1404	35.7338	101.532	94.4956	1.73443	6.16246	5.29157e-18	1.88015e-16
MSMEG_3262	27.7013	25.3062	62.6407	55.1059	1.15197	5.50096	6.21833e-18	2.18475e-16
MSMEG_3265	30.0518	44.386	130.778	138.643	1.85494	6.54131	2.12525e-23	1.01255e-21
MSMEG_3266	25.7147	26.6816	193.211	189.558	2.86869	6.61347	2.14843e-49	1.98698e-47
MSMEG_3267	14.774	11.7029	117.166	103.954	3.06324	5.54509	1.55471e-74	2.87575e-72
MSMEG_3268	15.3896	13.5784	123.959	116.215	3.05239	5.63633	1.48496e-113	8.48989e-111
MSMEG_3269	24.5395	27.1317	190.722	186.839	2.8689	6.50361	1.93544e-42	1.58078e-40
MSMEG_3270	17.4043	16.054	144.001	132.413	3.04659	5.97615	1.39555e-72	2.43796e-70
MSMEG_3271	29.2123	28.282	255.074	243.304	3.1157	6.80987	4.06068e-67	5.67502e-65
MSMEG_3629	27.4775	21.0802	138.141	128.25	2.45668	6.08834	2.1776e-54	2.28249e-52
MSMEG_3635	30.8352	24.506	78.1712	76.8821	1.48721	5.53867	4.21615e-27	2.4326e-25
MSMEG_3636	74.234	74.1933	200.782	217.026	1.49299	7.24247	2.60931e-35	1.80329e-33
MSMEG_3898	67.1548	62.5904	315.485	355.074	2.36972	7.55089	1.81856e-67	2.65976e-65
MSMEG_3899	19.6148	15.6038	111.462	120.208	2.71862	5.96921	5.01976e-69	7.89232e-67
MSMEG_3900	42.8112	37.8843	266.301	277.257	2.75216	7.54109	1.50734e-93	5.57626e-91
MSMEG_3901	57.7531	78.6194	218.957	241.35	1.75449	7.64236	3.9122e-32	2.51059e-30
MSMEG_4383	94.968	93.4231	204.827	200.573	1.10563	7.26407	6.4192e-21	2.60454e-19
MSMEG_4385	15.5855	17.1292	50.9733	52.0193	1.65357	5.63984	6.75981e-36	4.77668e-34
MSMEG_4509	15.9213	12.128	118.566	118.226	3.07923	5.89475	4.62708e-92	1.45499e-89
MSMEG_4510	46.3368	39.9349	393.941	401.486	3.20517	7.62469	2.13578e-133	4.47731e-130
MSMEG_4511	69.785	61.7902	645.671	669.059	3.32098	8.42303	1.11013e-124	1.1636e-121
MSMEG_4512	24.3436	22.0304	251.678	237.726	3.39997	6.98776	4.92653e-121	3.09829e-118
MSMEG_4513	10.7168	9.3023	116.777	109.447	3.49923	5.90504	8.51111e-111	4.46053e-108
MSMEG_4514	8.64617	7.7019	85.5864	81.7244	3.35641	5.34373	1.29292e-130	1.81054e-127
MSMEG_4515	44.9937	40.66	457.541	443.396	3.39509	7.74626	5.06103e-145	3.18288e-141
MSMEG_4516	10.8287	9.65238	67.9299	70.7655	2.76017	5.16776	3.15243e-75	6.00777e-73
MSMEG_4524	13.7667	12.7782	75.397	65.8949	2.41267	5.22397	1.88291e-63	2.41666e-61
MSMEG_4590	33.1856	28.9321	68.8114	68.8116	1.14812	5.53592	3.70065e-18	1.32235e-16
MSMEG_4668	190.943	170.467	1017.39	968.941	2.45845	8.82849	6.69273e-62	7.94162e-60
MSMEG_4669	37.3828	34.4085	213.072	202.839	2.53465	6.72178	2.53791e-89	6.65038e-87
MSMEG_5039	32.5141	26.3565	95.9574	86.9065	1.63603	5.71578	9.7771e-34	6.40502e-32
MSMEG_5180	15.0539	21.7304	53.3068	59.9199	1.62004	5.70251	1.12881e-23	5.50318e-22
MSMEG_5181	67.5185	66.6664	171.043	158.776	1.29749	6.96275	4.44287e-23	2.0395e-21
MSMEG_5302	160.276	130.407	894.056	824.522	2.56384	8.81158	1.18442e-69	1.96022e-67
MSMEG_5303	35.5081	32.258	82.3714	75.353	1.21924	5.69501	4.25851e-23	1.96925e-21
MSMEG_5418	81.4251	68.767	185.381	198.223	1.35299	6.84717	1.64076e-21	6.92534e-20
MSMEG_5589	30.1917	26.6066	287.924	302.573	3.37831	7.3962	6.60362e-105	2.96644e-102
MSMEG_5591	36.3195	37.2592	129.793	124.739	1.79034	6.86511	7.50162e-37	5.42273e-35
MSMEG_5836	23.672	20.405	47.1879	48.6779	1.12155	5.18786	1.47108e-15	4.67253e-14
MSMEG_6033	94.4643	78.7694	951.122	959.455	3.46338	9.00704	1.86361e-102	7.8135e-100
MSMEG_6034	17.88	17.2293	156.265	185.876	3.2845	6.72989	9.14329e-65	1.19796e-62
MSMEG_6047	22.217	22.7306	61.3443	65.1303	1.49219	5.55984	1.26789e-25	6.87396e-24
MSMEG_6049	21.4895	15.7039	81.3862	96.223	2.25611	5.58732	2.88362e-24	1.45081e-22
MSMEG_6058	47.456	44.611	102.05	108.06	1.19046	6.34983	9.47917e-22	4.05541e-20
MSMEG_6235	66.735	67.3666	155.928	148.186	1.18126	6.94107	7.13175e-22	3.09321e-20
MSMEG_6237	37.3268	35.0336	77.1341	69.8311	1.02252	5.48263	1.55295e-15	4.90777e-14
MSMEG_6553	24.3436	19.3798	86.1828	86.2836	1.98088	5.61762	4.54546e-46	4.08377e-44
MSMEG_6554	30.8072	27.2567	128.237	122.445	2.11061	6.05383	4.95258e-58	5.46435e-56
